# Supplementary material for: Child undernutrition is associated with maternal mental health and other sociodemographic factors in low-income settings in Dhaka, Bangladesh
Source: PLoS One. 2025 May 2;20(5):e0322507. doi: 10.1371/journal.pone.0322507 (PMC12047756; doi:10.1371/journal.pone.0322507)
Supplement: S1 Appendix — (XLSX) [file pone.0322507.s002.xlsx]

## Sheet: Sheet1
Husehold_size	Mother_occupation	Household food security_score	HFIS_4	foodsecu_2groups	GAD_Q1	GAD_Q2	GAD_Q3	GAD_Q4	GAD_Q5	GAD_Q6	GAD_Q7	GAD_score	GAD_catories_4	PHQ_Q1	PHQ_Q2	PHQ_Q3	PHQ_Q4	PHQ_Q5	PHQ_Q6	PHQ_Q7	PHQ_Q8	PHQ_Q9	PHQ_score	PHQ_catogries4	WAZ_2(weight/age)	HAZ_2 (height/age)	BAZ_2(BMII/age)	Fathers_occup2	Mothers_education	CFS_BF(child feeding score for breast feeding)	bottel_CFS	DDS_CFS (dietary diversity for child feeding score)	MF_CFS (minimum diet for child feeding score)	CFI (Total child feedinf score)	Income_2	CFI_2	MBMI_2 (mother BMI in 2 groups)	Anxity_2grou	depres_2groups
Household 4 and lessthan 4	others (2Service holders, business, day laborer)	10	Moderate food Insecure (8-11)	moderate to severe food insecure	more than 7 days	more than 7 days	some time	some time	never	never	never	6	Mild Anixity (GAD 5-9)	never	never	never	never	some time	never	never	never	never	1	minimal/no depression (PHQ 0-4)	normal (WAZ -1.99 to higher)	not stunted	not wasted	laboure/riksha/van driver	uneducated /primary	Breast feeding previous day (yes)	bottle feed previous day (yes)	0 Food Group	0 meal/day	2	low income >13000	below child feeding index (scoe 1-4)	normal to overweight	any kind of anxity (5-21)	no depression (0-4)
Household 4 and lessthan 4	housewife	5	mild food insecure (2-7)	secure/mild food insecure	some time	some time	never	never	never	never	never	2	No anixity (GAD 0-4)	some time	never	some time	some time	some time	some time	more than 7 days	some time	some time	9	Mild depression (PHQ 5-9)	normal (WAZ -1.99 to higher)	not stunted	not wasted	small business/service	secondary to higher	Breast feeding previous day (yes)	No (no bottle feeding)	4 and more Food Groups	2 and more meal/day (6-8 month child)/ 3 and more meal/day (9-23 month child)	7	low income >13000	high child feeding index (score 5-7)	underweight	no anxity (0-4)	depression (5-27)
Household 5 and more than 5	others (2Service holders, business, day laborer)	6	mild food insecure (2-7)	secure/mild food insecure	never	never	never	never	never	never	never	0	No anixity (GAD 0-4)	never	never	never	never	some time	never	never	never	never	1	minimal/no depression (PHQ 0-4)	normal (WAZ -1.99 to higher)	not stunted	not wasted	laboure/riksha/van driver	uneducated /primary	Breast feeding previous day (yes)	No (no bottle feeding)	1-3 Food Groups	2 and more meal/day (6-8 month child)/ 3 and more meal/day (9-23 month child)	6	higher income 13000 and more	high child feeding index (score 5-7)	normal to overweight	no anxity (0-4)	no depression (0-4)
Household 4 and lessthan 4	others (2Service holders, business, day laborer)	7	mild food insecure (2-7)	secure/mild food insecure	some time	some time	some time	never	never	never	never	3	No anixity (GAD 0-4)	some time	some time	more than 7 days	more than 7 days	more than 7 days	never	never	never	never	8	Mild depression (PHQ 5-9)	normal (WAZ -1.99 to higher)	not stunted	not wasted	small business/service	uneducated /primary	Breast feeding previous day (yes)	No (no bottle feeding)	0 Food Group	0 meal/day	3	low income >13000	below child feeding index (scoe 1-4)	normal to overweight	no anxity (0-4)	depression (5-27)
Household 4 and lessthan 4	housewife	0	food secure	secure/mild food insecure	some time	some time	some time	never	never	never	never	4	No anixity (GAD 0-4)	some time	some time	more than 7 days	some time	some time	never	never	never	never	6	Mild depression (PHQ 5-9)	underweight (WAZ, -2.0 Sd to lower)	not stunted	wasted	laboure/riksha/van driver	secondary to higher	Breast feeding previous day (yes)	bottle feed previous day (yes)	1-3 Food Groups	1 meal/day (6-8 month child) /1-2 meal/day (9-23 month)	4	higher income 13000 and more	below child feeding index (scoe 1-4)	normal to overweight	no anxity (0-4)	depression (5-27)
Household 4 and lessthan 4	housewife	10	Moderate food Insecure (8-11)	moderate to severe food insecure	almost daily	more than 7 days	more than 7 days	more than 7 days	more than 7 days	more than 7 days	some time	14	Moderate Anxity (GAD 10-14)	some time	more than 7 days	more than 7 days	more than 7 days	more than 7 days	almost daily	some time	some time	some time	15	Severe depression (PHQ 15-27)	normal (WAZ -1.99 to higher)	stunted	not wasted	laboure/riksha/van driver	uneducated /primary	Breast feeding previous day (yes)	bottle feed previous day (yes)	1-3 Food Groups	1 meal/day (6-8 month child) /1-2 meal/day (9-23 month)	4	low income >13000	below child feeding index (scoe 1-4)	normal to overweight	any kind of anxity (5-21)	depression (5-27)
Household 4 and lessthan 4	housewife	9	Moderate food Insecure (8-11)	moderate to severe food insecure	some time	some time	some time	some time	never	never	never	4	No anixity (GAD 0-4)	never	never	never	some time	more than 7 days	never	never	never	never	3	minimal/no depression (PHQ 0-4)	normal (WAZ -1.99 to higher)	stunted	not wasted	small business/service	secondary to higher	Breast feeding previous day (yes)	bottle feed previous day (yes)	1-3 Food Groups	1 meal/day (6-8 month child) /1-2 meal/day (9-23 month)	4	higher income 13000 and more	below child feeding index (scoe 1-4)	normal to overweight	no anxity (0-4)	no depression (0-4)
Household 4 and lessthan 4	others (2Service holders, business, day laborer)	15	severe food insecure (12-27)	moderate to severe food insecure	more than 7 days	more than 7 days	more than 7 days	some time	some time	some time	never	9	Mild Anixity (GAD 5-9)	never	some time	some time	some time	some time	never	never	never	never	4	minimal/no depression (PHQ 0-4)	underweight (WAZ, -2.0 Sd to lower)	stunted	not wasted	small business/service	uneducated /primary	Breast feeding previous day (yes)	bottle feed previous day (yes)	1-3 Food Groups	1 meal/day (6-8 month child) /1-2 meal/day (9-23 month)	4	higher income 13000 and more	below child feeding index (scoe 1-4)	normal to overweight	any kind of anxity (5-21)	no depression (0-4)
Household 5 and more than 5	others (2Service holders, business, day laborer)	15	severe food insecure (12-27)	moderate to severe food insecure	more than 7 days	more than 7 days	some time	some time	some time	some time	some time	9	Mild Anixity (GAD 5-9)	some time	some time	some time	some time	some time	never	never	never	never	5	Mild depression (PHQ 5-9)	underweight (WAZ, -2.0 Sd to lower)	stunted	not wasted	small business/service	uneducated /primary	Breast feeding previous day (yes)	bottle feed previous day (yes)	0 Food Group	0 meal/day	2	higher income 13000 and more	below child feeding index (scoe 1-4)	normal to overweight	any kind of anxity (5-21)	depression (5-27)
Household 4 and lessthan 4	housewife	17	severe food insecure (12-27)	moderate to severe food insecure	more than 7 days	more than 7 days	more than 7 days	more than 7 days	more than 7 days	some time	some time	12	Moderate Anxity (GAD 10-14)	almost daily	more than 7 days	more than 7 days	more than 7 days	more than 7 days	more than 7 days	some time	never	never	14	Moderate depression (PHQ 10-14)	normal (WAZ -1.99 to higher)	stunted	not wasted	laboure/riksha/van driver	uneducated /primary	Breast feeding previous day (yes)	bottle feed previous day (yes)	1-3 Food Groups	1 meal/day (6-8 month child) /1-2 meal/day (9-23 month)	4	higher income 13000 and more	below child feeding index (scoe 1-4)	normal to overweight	any kind of anxity (5-21)	depression (5-27)
Household 4 and lessthan 4	housewife	11	Moderate food Insecure (8-11)	moderate to severe food insecure	some time	some time	some time	some time	some time	some time	some time	7	Mild Anixity (GAD 5-9)	some time	some time	never	some time	more than 7 days	some time	never	never	never	6	Mild depression (PHQ 5-9)	normal (WAZ -1.99 to higher)	stunted	not wasted	laboure/riksha/van driver	uneducated /primary	Breast feeding previous day (yes)	bottle feed previous day (yes)	1-3 Food Groups	2 and more meal/day (6-8 month child)/ 3 and more meal/day (9-23 month child)	5	low income >13000	high child feeding index (score 5-7)	normal to overweight	any kind of anxity (5-21)	depression (5-27)
Household 5 and more than 5	others (2Service holders, business, day laborer)	9	Moderate food Insecure (8-11)	moderate to severe food insecure	more than 7 days	more than 7 days	more than 7 days	some time	some time	some time	some time	10	Moderate Anxity (GAD 10-14)	more than 7 days	more than 7 days	never	some time	never	some time	never	never	never	6	Mild depression (PHQ 5-9)	underweight (WAZ, -2.0 Sd to lower)	not stunted	wasted	laboure/riksha/van driver	uneducated /primary	Breast feeding previous day (yes)	bottle feed previous day (yes)	1-3 Food Groups	1 meal/day (6-8 month child) /1-2 meal/day (9-23 month)	4	low income >13000	below child feeding index (scoe 1-4)	normal to overweight	any kind of anxity (5-21)	depression (5-27)
Household 4 and lessthan 4	housewife	6	mild food insecure (2-7)	secure/mild food insecure	more than 7 days	some time	some time	never	never	never	never	4	No anixity (GAD 0-4)	more than 7 days	more than 7 days	some time	some time	some time	more than 7 days	never	some time	never	10	Moderate depression (PHQ 10-14)	normal (WAZ -1.99 to higher)	not stunted	not wasted	small business/service	uneducated /primary	Breast feeding previous day (yes)	bottle feed previous day (yes)	1-3 Food Groups	1 meal/day (6-8 month child) /1-2 meal/day (9-23 month)	4	higher income 13000 and more	below child feeding index (scoe 1-4)	normal to overweight	no anxity (0-4)	depression (5-27)
Household 4 and lessthan 4	housewife	20	severe food insecure (12-27)	moderate to severe food insecure	some time	some time	some time	some time	never	never	never	4	No anixity (GAD 0-4)	some time	some time	some time	some time	some time	never	never	never	never	5	Mild depression (PHQ 5-9)	normal (WAZ -1.99 to higher)	not stunted	not wasted	laboure/riksha/van driver	uneducated /primary	Breast feeding previous day (yes)	bottle feed previous day (yes)	1-3 Food Groups	1 meal/day (6-8 month child) /1-2 meal/day (9-23 month)	4	low income >13000	below child feeding index (scoe 1-4)	normal to overweight	no anxity (0-4)	depression (5-27)
Household 4 and lessthan 4	housewife	18	severe food insecure (12-27)	moderate to severe food insecure	some time	some time	some time	some time	never	never	never	4	No anixity (GAD 0-4)	some time	some time	more than 7 days	some time	more than 7 days	some time	never	some time	some time	10	Moderate depression (PHQ 10-14)	normal (WAZ -1.99 to higher)	stunted	not wasted	laboure/riksha/van driver	uneducated /primary	Breast feeding previous day (yes)	bottle feed previous day (yes)	1-3 Food Groups	1 meal/day (6-8 month child) /1-2 meal/day (9-23 month)	4	low income >13000	below child feeding index (scoe 1-4)	normal to overweight	no anxity (0-4)	depression (5-27)
Household 4 and lessthan 4	housewife	18	severe food insecure (12-27)	moderate to severe food insecure	some time	some time	some time	never	never	never	never	3	No anixity (GAD 0-4)	some time	some time	more than 7 days	some time	some time	some time	some time	some time	some time	10	Moderate depression (PHQ 10-14)	normal (WAZ -1.99 to higher)	not stunted	wasted	laboure/riksha/van driver	secondary to higher	no breast feeding previous day	bottle feed previous day (yes)	1-3 Food Groups	2 and more meal/day (6-8 month child)/ 3 and more meal/day (9-23 month child)	3	higher income 13000 and more	below child feeding index (scoe 1-4)	normal to overweight	no anxity (0-4)	depression (5-27)
Household 4 and lessthan 4	housewife	19	severe food insecure (12-27)	moderate to severe food insecure	some time	some time	some time	never	never	never	never	3	No anixity (GAD 0-4)	some time	more than 7 days	more than 7 days	more than 7 days	more than 7 days	some time	some time	some time	some time	13	Moderate depression (PHQ 10-14)	normal (WAZ -1.99 to higher)	not stunted	not wasted	laboure/riksha/van driver	uneducated /primary	Breast feeding previous day (yes)	bottle feed previous day (yes)	1-3 Food Groups	2 and more meal/day (6-8 month child)/ 3 and more meal/day (9-23 month child)	5	low income >13000	high child feeding index (score 5-7)	normal to overweight	no anxity (0-4)	depression (5-27)
Household 4 and lessthan 4	housewife	15	severe food insecure (12-27)	moderate to severe food insecure	some time	some time	some time	some time	never	never	never	4	No anixity (GAD 0-4)	some time	some time	some time	some time	some time	some time	never	never	never	6	Mild depression (PHQ 5-9)	normal (WAZ -1.99 to higher)	stunted	not wasted	laboure/riksha/van driver	uneducated /primary	no breast feeding previous day	bottle feed previous day (yes)	4 and more Food Groups	2 and more meal/day (6-8 month child)/ 3 and more meal/day (9-23 month child)	4	low income >13000	below child feeding index (scoe 1-4)	normal to overweight	no anxity (0-4)	depression (5-27)
Household 5 and more than 5	housewife	18	severe food insecure (12-27)	moderate to severe food insecure	some time	some time	some time	some time	never	never	never	4	No anixity (GAD 0-4)	some time	some time	more than 7 days	more than 7 days	more than 7 days	some time	never	never	never	9	Mild depression (PHQ 5-9)	normal (WAZ -1.99 to higher)	not stunted	not wasted	laboure/riksha/van driver	uneducated /primary	Breast feeding previous day (yes)	bottle feed previous day (yes)	1-3 Food Groups	1 meal/day (6-8 month child) /1-2 meal/day (9-23 month)	4	low income >13000	below child feeding index (scoe 1-4)	normal to overweight	no anxity (0-4)	depression (5-27)
Household 4 and lessthan 4	housewife	10	Moderate food Insecure (8-11)	moderate to severe food insecure	some time	some time	some time	some time	some time	some time	some time	7	Mild Anixity (GAD 5-9)	some time	some time	some time	some time	never	never	never	never	never	4	minimal/no depression (PHQ 0-4)	normal (WAZ -1.99 to higher)	not stunted	not wasted	laboure/riksha/van driver	secondary to higher	no breast feeding previous day	bottle feed previous day (yes)	1-3 Food Groups	2 and more meal/day (6-8 month child)/ 3 and more meal/day (9-23 month child)	3	low income >13000	below child feeding index (scoe 1-4)	normal to overweight	any kind of anxity (5-21)	no depression (0-4)
Household 4 and lessthan 4	others (2Service holders, business, day laborer)	7	mild food insecure (2-7)	secure/mild food insecure	never	never	never	never	never	never	never	0	No anixity (GAD 0-4)	more than 7 days	some time	some time	some time	some time	never	never	never	never	6	Mild depression (PHQ 5-9)	normal (WAZ -1.99 to higher)	stunted	not wasted	laboure/riksha/van driver	uneducated /primary	Breast feeding previous day (yes)	No (no bottle feeding)	1-3 Food Groups	2 and more meal/day (6-8 month child)/ 3 and more meal/day (9-23 month child)	6	low income >13000	high child feeding index (score 5-7)	normal to overweight	no anxity (0-4)	depression (5-27)
Household 4 and lessthan 4	housewife	7	mild food insecure (2-7)	secure/mild food insecure	more than 7 days	more than 7 days	some time	some time	never	never	never	6	Mild Anixity (GAD 5-9)	never	never	never	never	never	never	never	never	never	0	minimal/no depression (PHQ 0-4)	normal (WAZ -1.99 to higher)	not stunted	not wasted	small business/service	secondary to higher	Breast feeding previous day (yes)	No (no bottle feeding)	4 and more Food Groups	2 and more meal/day (6-8 month child)/ 3 and more meal/day (9-23 month child)	7	higher income 13000 and more	high child feeding index (score 5-7)	normal to overweight	any kind of anxity (5-21)	no depression (0-4)
Household 4 and lessthan 4	housewife	16	severe food insecure (12-27)	moderate to severe food insecure	never	never	never	never	never	never	never	0	No anixity (GAD 0-4)	never	never	never	never	never	never	never	never	never	0	minimal/no depression (PHQ 0-4)	normal (WAZ -1.99 to higher)	not stunted	not wasted	small business/service	secondary to higher	Breast feeding previous day (yes)	No (no bottle feeding)	1-3 Food Groups	2 and more meal/day (6-8 month child)/ 3 and more meal/day (9-23 month child)	6	higher income 13000 and more	high child feeding index (score 5-7)	normal to overweight	no anxity (0-4)	no depression (0-4)
Household 4 and lessthan 4	housewife	0	food secure	secure/mild food insecure	never	never	never	never	never	never	never	0	No anixity (GAD 0-4)	never	never	never	never	never	never	never	never	never	0	minimal/no depression (PHQ 0-4)	normal (WAZ -1.99 to higher)	not stunted	not wasted	small business/service	uneducated /primary	Breast feeding previous day (yes)	bottle feed previous day (yes)	4 and more Food Groups	2 and more meal/day (6-8 month child)/ 3 and more meal/day (9-23 month child)	6	higher income 13000 and more	high child feeding index (score 5-7)	normal to overweight	no anxity (0-4)	no depression (0-4)
Household 5 and more than 5	housewife	14	severe food insecure (12-27)	moderate to severe food insecure	some time	some time	some time	some time	never	never	never	4	No anixity (GAD 0-4)	some time	some time	more than 7 days	some time	more than 7 days	never	never	never	never	7	Mild depression (PHQ 5-9)	normal (WAZ -1.99 to higher)	not stunted	wasted	laboure/riksha/van driver	secondary to higher	Breast feeding previous day (yes)	bottle feed previous day (yes)	1-3 Food Groups	1 meal/day (6-8 month child) /1-2 meal/day (9-23 month)	4	higher income 13000 and more	below child feeding index (scoe 1-4)	normal to overweight	no anxity (0-4)	depression (5-27)
Household 4 and lessthan 4	housewife	11	Moderate food Insecure (8-11)	moderate to severe food insecure	some time	some time	some time	some time	some time	some time	never	6	Mild Anixity (GAD 5-9)	some time	some time	more than 7 days	never	never	never	never	never	never	4	minimal/no depression (PHQ 0-4)	normal (WAZ -1.99 to higher)	not stunted	not wasted	laboure/riksha/van driver	secondary to higher	Breast feeding previous day (yes)	bottle feed previous day (yes)	1-3 Food Groups	1 meal/day (6-8 month child) /1-2 meal/day (9-23 month)	4	higher income 13000 and more	below child feeding index (scoe 1-4)	normal to overweight	any kind of anxity (5-21)	no depression (0-4)
Household 4 and lessthan 4	housewife	10	Moderate food Insecure (8-11)	moderate to severe food insecure	some time	some time	some time	some time	some time	some time	never	6	Mild Anixity (GAD 5-9)	more than 7 days	never	more than 7 days	more than 7 days	never	never	never	never	never	6	Mild depression (PHQ 5-9)	normal (WAZ -1.99 to higher)	not stunted	not wasted	small business/service	uneducated /primary	Breast feeding previous day (yes)	No (no bottle feeding)	1-3 Food Groups	2 and more meal/day (6-8 month child)/ 3 and more meal/day (9-23 month child)	6	higher income 13000 and more	high child feeding index (score 5-7)	normal to overweight	any kind of anxity (5-21)	depression (5-27)
Household 4 and lessthan 4	housewife	18	severe food insecure (12-27)	moderate to severe food insecure	almost daily	almost daily	some time	almost daily	some time	almost daily	almost daily	17	Severe Anxity (GAD 15-21)	some time	never	more than 7 days	some time	more than 7 days	some time	never	never	never	7	Mild depression (PHQ 5-9)	normal (WAZ -1.99 to higher)	stunted	not wasted	laboure/riksha/van driver	uneducated /primary	Breast feeding previous day (yes)	bottle feed previous day (yes)	1-3 Food Groups	1 meal/day (6-8 month child) /1-2 meal/day (9-23 month)	4	low income >13000	below child feeding index (scoe 1-4)	normal to overweight	any kind of anxity (5-21)	depression (5-27)
Household 5 and more than 5	housewife	9	Moderate food Insecure (8-11)	moderate to severe food insecure	more than 7 days	some time	some time	never	never	more than 7 days	some time	7	Mild Anixity (GAD 5-9)	some time	some time	never	some time	some time	never	never	never	never	4	minimal/no depression (PHQ 0-4)	normal (WAZ -1.99 to higher)	not stunted	not wasted	small business/service	secondary to higher	Breast feeding previous day (yes)	No (no bottle feeding)	4 and more Food Groups	2 and more meal/day (6-8 month child)/ 3 and more meal/day (9-23 month child)	7	low income >13000	high child feeding index (score 5-7)	normal to overweight	any kind of anxity (5-21)	no depression (0-4)
Household 4 and lessthan 4	housewife	10	Moderate food Insecure (8-11)	moderate to severe food insecure	more than 7 days	more than 7 days	more than 7 days	some time	some time	some time	some time	10	Moderate Anxity (GAD 10-14)	more than 7 days	more than 7 days	more than 7 days	more than 7 days	more than 7 days	more than 7 days	some time	never	never	13	Moderate depression (PHQ 10-14)	underweight (WAZ, -2.0 Sd to lower)	stunted	not wasted	laboure/riksha/van driver	secondary to higher	Breast feeding previous day (yes)	No (no bottle feeding)	4 and more Food Groups	2 and more meal/day (6-8 month child)/ 3 and more meal/day (9-23 month child)	7	higher income 13000 and more	high child feeding index (score 5-7)	normal to overweight	any kind of anxity (5-21)	depression (5-27)
Household 4 and lessthan 4	housewife	7	mild food insecure (2-7)	secure/mild food insecure	some time	never	never	never	never	never	never	1	No anixity (GAD 0-4)	some time	never	almost daily	almost daily	some time	never	never	never	never	8	Mild depression (PHQ 5-9)	underweight (WAZ, -2.0 Sd to lower)	not stunted	not wasted	laboure/riksha/van driver	uneducated /primary	Breast feeding previous day (yes)	No (no bottle feeding)	1-3 Food Groups	1 meal/day (6-8 month child) /1-2 meal/day (9-23 month)	5	higher income 13000 and more	high child feeding index (score 5-7)	normal to overweight	no anxity (0-4)	depression (5-27)
Household 4 and lessthan 4	housewife	11	Moderate food Insecure (8-11)	moderate to severe food insecure	more than 7 days	some time	some time	some time	never	never	never	5	Mild Anixity (GAD 5-9)	some time	never	more than 7 days	almost daily	never	never	never	never	never	6	Mild depression (PHQ 5-9)	normal (WAZ -1.99 to higher)	not stunted	wasted	small business/service	secondary to higher	Breast feeding previous day (yes)	No (no bottle feeding)	0 Food Group	0 meal/day	3	low income >13000	below child feeding index (scoe 1-4)	normal to overweight	any kind of anxity (5-21)	depression (5-27)
Household 4 and lessthan 4	housewife	18	severe food insecure (12-27)	moderate to severe food insecure	more than 7 days	more than 7 days	some time	some time	never	some time	some time	8	Mild Anixity (GAD 5-9)	more than 7 days	more than 7 days	some time	some time	some time	never	never	never	never	7	Mild depression (PHQ 5-9)	underweight (WAZ, -2.0 Sd to lower)	stunted	not wasted	laboure/riksha/van driver	secondary to higher	Breast feeding previous day (yes)	bottle feed previous day (yes)	1-3 Food Groups	1 meal/day (6-8 month child) /1-2 meal/day (9-23 month)	4	low income >13000	below child feeding index (scoe 1-4)	underweight	any kind of anxity (5-21)	depression (5-27)
Household 5 and more than 5	housewife	16	severe food insecure (12-27)	moderate to severe food insecure	some time	some time	some time	some time	never	never	never	4	No anixity (GAD 0-4)	more than 7 days	some time	some time	some time	some time	never	never	never	never	6	Mild depression (PHQ 5-9)	underweight (WAZ, -2.0 Sd to lower)	stunted	not wasted	laboure/riksha/van driver	secondary to higher	Breast feeding previous day (yes)	No (no bottle feeding)	0 Food Group	0 meal/day	3	low income >13000	below child feeding index (scoe 1-4)	underweight	no anxity (0-4)	depression (5-27)
Household 5 and more than 5	housewife	7	mild food insecure (2-7)	secure/mild food insecure	some time	some time	some time	some time	never	never	never	4	No anixity (GAD 0-4)	more than 7 days	more than 7 days	some time	some time	some time	never	never	never	never	7	Mild depression (PHQ 5-9)	underweight (WAZ, -2.0 Sd to lower)	not stunted	wasted	laboure/riksha/van driver	secondary to higher	Breast feeding previous day (yes)	bottle feed previous day (yes)	1-3 Food Groups	1 meal/day (6-8 month child) /1-2 meal/day (9-23 month)	4	higher income 13000 and more	below child feeding index (scoe 1-4)	normal to overweight	no anxity (0-4)	depression (5-27)
Household 5 and more than 5	others (2Service holders, business, day laborer)	11	Moderate food Insecure (8-11)	moderate to severe food insecure	more than 7 days	more than 7 days	more than 7 days	never	never	some time	never	7	Mild Anixity (GAD 5-9)	some time	never	some time	some time	some time	some time	never	never	never	5	Mild depression (PHQ 5-9)				small business/service	uneducated /primary	Breast feeding previous day (yes)	bottle feed previous day (yes)	1-3 Food Groups	1 meal/day (6-8 month child) /1-2 meal/day (9-23 month)	4	higher income 13000 and more	below child feeding index (scoe 1-4)	normal to overweight	any kind of anxity (5-21)	depression (5-27)
Household 5 and more than 5	housewife	18	severe food insecure (12-27)	moderate to severe food insecure	some time	some time	some time	never	never	some time	some time	5	Mild Anixity (GAD 5-9)	some time	never	never	some time	never	some time	never	never	never	3	minimal/no depression (PHQ 0-4)				small business/service	uneducated /primary	Breast feeding previous day (yes)	No (no bottle feeding)	0 Food Group	0 meal/day	3	low income >13000	below child feeding index (scoe 1-4)	underweight	any kind of anxity (5-21)	no depression (0-4)
Household 4 and lessthan 4	others (2Service holders, business, day laborer)	8	Moderate food Insecure (8-11)	moderate to severe food insecure	some time	some time	some time	some time	never	never	never	4	No anixity (GAD 0-4)	more than 7 days	more than 7 days	more than 7 days	some time	some time	never	never	never	never	8	Mild depression (PHQ 5-9)	underweight (WAZ, -2.0 Sd to lower)	stunted	not wasted	laboure/riksha/van driver	uneducated /primary	Breast feeding previous day (yes)	bottle feed previous day (yes)	1-3 Food Groups	1 meal/day (6-8 month child) /1-2 meal/day (9-23 month)	4	low income >13000	below child feeding index (scoe 1-4)	normal to overweight	no anxity (0-4)	depression (5-27)
Household 4 and lessthan 4	housewife	0	food secure	secure/mild food insecure	never	never	never	never	never	never	never	0	No anixity (GAD 0-4)	never	never	never	never	never	never	never	never	never	0	minimal/no depression (PHQ 0-4)	normal (WAZ -1.99 to higher)	not stunted	not wasted	small business/service	secondary to higher	Breast feeding previous day (yes)	bottle feed previous day (yes)	4 and more Food Groups	2 and more meal/day (6-8 month child)/ 3 and more meal/day (9-23 month child)	6	higher income 13000 and more	high child feeding index (score 5-7)	normal to overweight	no anxity (0-4)	no depression (0-4)
Household 4 and lessthan 4	housewife	7	mild food insecure (2-7)	secure/mild food insecure	more than 7 days	more than 7 days	more than 7 days	more than 7 days	some time	some time	never	10	Moderate Anxity (GAD 10-14)	never	never	never	never	never	never	never	never	never	0	minimal/no depression (PHQ 0-4)	normal (WAZ -1.99 to higher)	not stunted	not wasted	small business/service	uneducated /primary	Breast feeding previous day (yes)	No (no bottle feeding)	1-3 Food Groups	1 meal/day (6-8 month child) /1-2 meal/day (9-23 month)	5	higher income 13000 and more	high child feeding index (score 5-7)	underweight	any kind of anxity (5-21)	no depression (0-4)
Household 5 and more than 5	housewife	14	severe food insecure (12-27)	moderate to severe food insecure	more than 7 days	some time	some time	some time	never	never	never	5	Mild Anixity (GAD 5-9)	never	never	never	never	never	never	never	never	never	0	minimal/no depression (PHQ 0-4)	normal (WAZ -1.99 to higher)	not stunted	not wasted	small business/service	secondary to higher	Breast feeding previous day (yes)	bottle feed previous day (yes)	4 and more Food Groups	1 meal/day (6-8 month child) /1-2 meal/day (9-23 month)	5	higher income 13000 and more	high child feeding index (score 5-7)	normal to overweight	any kind of anxity (5-21)	no depression (0-4)
Household 4 and lessthan 4	housewife	0	food secure	secure/mild food insecure	never	never	never	never	never	never	never	0	No anixity (GAD 0-4)	never	never	never	never	never	never	never	never	never	0	minimal/no depression (PHQ 0-4)	normal (WAZ -1.99 to higher)	not stunted	not wasted	small business/service	secondary to higher	Breast feeding previous day (yes)	bottle feed previous day (yes)	1-3 Food Groups	1 meal/day (6-8 month child) /1-2 meal/day (9-23 month)	4	higher income 13000 and more	below child feeding index (scoe 1-4)	normal to overweight	no anxity (0-4)	no depression (0-4)
Household 5 and more than 5	housewife	19	severe food insecure (12-27)	moderate to severe food insecure	more than 7 days	more than 7 days	never	never	some time	never	some time	6	Mild Anixity (GAD 5-9)	some time	some time	more than 7 days	some time	more than 7 days	some time	some time	more than 7 days	some time	12	Moderate depression (PHQ 10-14)	normal (WAZ -1.99 to higher)	stunted	not wasted	small business/service	uneducated /primary	Breast feeding previous day (yes)	No (no bottle feeding)	1-3 Food Groups	2 and more meal/day (6-8 month child)/ 3 and more meal/day (9-23 month child)	6	low income >13000	high child feeding index (score 5-7)	normal to overweight	any kind of anxity (5-21)	depression (5-27)
Household 4 and lessthan 4	housewife	0	food secure	secure/mild food insecure	never	never	never	never	never	never	never	0	No anixity (GAD 0-4)	never	never	never	never	never	never	never	never	never	0	minimal/no depression (PHQ 0-4)	underweight (WAZ, -2.0 Sd to lower)	not stunted	not wasted	small business/service	secondary to higher	no breast feeding previous day	bottle feed previous day (yes)	1-3 Food Groups	1 meal/day (6-8 month child) /1-2 meal/day (9-23 month)	2	low income >13000	below child feeding index (scoe 1-4)	normal to overweight	no anxity (0-4)	no depression (0-4)
Household 4 and lessthan 4	housewife	6	mild food insecure (2-7)	secure/mild food insecure	more than 7 days	some time	some time	some time	some time	never	never	6	Mild Anixity (GAD 5-9)	never	never	never	never	never	never	never	never	never	0	minimal/no depression (PHQ 0-4)	normal (WAZ -1.99 to higher)	not stunted	not wasted	small business/service	secondary to higher	no breast feeding previous day	bottle feed previous day (yes)	1-3 Food Groups	2 and more meal/day (6-8 month child)/ 3 and more meal/day (9-23 month child)	3	higher income 13000 and more	below child feeding index (scoe 1-4)	normal to overweight	any kind of anxity (5-21)	no depression (0-4)
Household 4 and lessthan 4	housewife	0	food secure	secure/mild food insecure	some time	never	never	never	never	never	never	1	No anixity (GAD 0-4)	never	never	never	never	never	never	never	never	never	0	minimal/no depression (PHQ 0-4)	normal (WAZ -1.99 to higher)	not stunted	not wasted	small business/service	secondary to higher	no breast feeding previous day	No (no bottle feeding)	4 and more Food Groups	2 and more meal/day (6-8 month child)/ 3 and more meal/day (9-23 month child)	5	higher income 13000 and more	high child feeding index (score 5-7)	normal to overweight	no anxity (0-4)	no depression (0-4)
Household 4 and lessthan 4	housewife	5	mild food insecure (2-7)	secure/mild food insecure	some time	never	never	never	never	some time	never	2	No anixity (GAD 0-4)	more than 7 days	some time	more than 7 days	more than 7 days	more than 7 days	never	never	never	never	9	Mild depression (PHQ 5-9)	normal (WAZ -1.99 to higher)	not stunted	not wasted	small business/service	secondary to higher	Breast feeding previous day (yes)	No (no bottle feeding)	1-3 Food Groups	2 and more meal/day (6-8 month child)/ 3 and more meal/day (9-23 month child)	6	higher income 13000 and more	high child feeding index (score 5-7)	normal to overweight	no anxity (0-4)	depression (5-27)
Household 5 and more than 5	others (2Service holders, business, day laborer)	0	food secure	secure/mild food insecure	some time	some time	some time	some time	some time	never	never	5	Mild Anixity (GAD 5-9)	some time	some time	some time	some time	never	never	never	never	never	4	minimal/no depression (PHQ 0-4)	normal (WAZ -1.99 to higher)	not stunted	not wasted	laboure/riksha/van driver	uneducated /primary	Breast feeding previous day (yes)	No (no bottle feeding)	1-3 Food Groups	1 meal/day (6-8 month child) /1-2 meal/day (9-23 month)	5	higher income 13000 and more	high child feeding index (score 5-7)	underweight	any kind of anxity (5-21)	no depression (0-4)
Household 4 and lessthan 4	housewife	0	food secure	secure/mild food insecure	some time	never	never	never	never	never	never	1	No anixity (GAD 0-4)	some time	never	some time	some time	some time	never	never	never	never	4	minimal/no depression (PHQ 0-4)	normal (WAZ -1.99 to higher)	not stunted	not wasted	laboure/riksha/van driver	secondary to higher	Breast feeding previous day (yes)	bottle feed previous day (yes)	0 Food Group	0 meal/day	2	higher income 13000 and more	below child feeding index (scoe 1-4)	normal to overweight	no anxity (0-4)	no depression (0-4)
Household 4 and lessthan 4	housewife	7	mild food insecure (2-7)	secure/mild food insecure	some time	some time	some time	never	some time	never	never	4	No anixity (GAD 0-4)	more than 7 days	some time	some time	some time	some time	never	never	never	never	6	Mild depression (PHQ 5-9)	normal (WAZ -1.99 to higher)	not stunted	not wasted	laboure/riksha/van driver	secondary to higher	Breast feeding previous day (yes)	bottle feed previous day (yes)	1-3 Food Groups	1 meal/day (6-8 month child) /1-2 meal/day (9-23 month)	4	higher income 13000 and more	below child feeding index (scoe 1-4)	normal to overweight	no anxity (0-4)	depression (5-27)
Household 5 and more than 5	others (2Service holders, business, day laborer)	23	severe food insecure (12-27)	moderate to severe food insecure	more than 7 days	more than 7 days	more than 7 days	more than 7 days	more than 7 days	almost daily	more than 7 days	15	Severe Anxity (GAD 15-21)	some time	some time	some time	some time	never	never	never	never	never	4	minimal/no depression (PHQ 0-4)	underweight (WAZ, -2.0 Sd to lower)	not stunted	wasted	laboure/riksha/van driver	uneducated /primary	Breast feeding previous day (yes)	bottle feed previous day (yes)	1-3 Food Groups	1 meal/day (6-8 month child) /1-2 meal/day (9-23 month)	4	low income >13000	below child feeding index (scoe 1-4)	normal to overweight	any kind of anxity (5-21)	no depression (0-4)
Household 5 and more than 5	others (2Service holders, business, day laborer)	11	Moderate food Insecure (8-11)	moderate to severe food insecure	more than 7 days	some time	some time	never	never	never	never	4	No anixity (GAD 0-4)	some time	some time	more than 7 days	more than 7 days	more than 7 days	some time	never	never	never	9	Mild depression (PHQ 5-9)	normal (WAZ -1.99 to higher)	not stunted	not wasted	laboure/riksha/van driver	uneducated /primary	Breast feeding previous day (yes)	No (no bottle feeding)	1-3 Food Groups	2 and more meal/day (6-8 month child)/ 3 and more meal/day (9-23 month child)	6	higher income 13000 and more	high child feeding index (score 5-7)	normal to overweight	no anxity (0-4)	depression (5-27)
Household 4 and lessthan 4	housewife	7	mild food insecure (2-7)	secure/mild food insecure	never	never	never	never	never	never	never	0	No anixity (GAD 0-4)	some time	never	some time	never	never	never	never	never	never	2	minimal/no depression (PHQ 0-4)	normal (WAZ -1.99 to higher)	stunted	not wasted	small business/service	uneducated /primary	Breast feeding previous day (yes)	bottle feed previous day (yes)	4 and more Food Groups	2 and more meal/day (6-8 month child)/ 3 and more meal/day (9-23 month child)	6	higher income 13000 and more	high child feeding index (score 5-7)	normal to overweight	no anxity (0-4)	no depression (0-4)
Household 5 and more than 5	housewife	18	severe food insecure (12-27)	moderate to severe food insecure	more than 7 days	more than 7 days	more than 7 days	some time	some time	some time	some time	10	Moderate Anxity (GAD 10-14)	more than 7 days	more than 7 days	more than 7 days	more than 7 days	some time	some time	never	never	never	10	Moderate depression (PHQ 10-14)	normal (WAZ -1.99 to higher)	stunted	not wasted	laboure/riksha/van driver	uneducated /primary	Breast feeding previous day (yes)	bottle feed previous day (yes)	1-3 Food Groups	1 meal/day (6-8 month child) /1-2 meal/day (9-23 month)	4	low income >13000	below child feeding index (scoe 1-4)	normal to overweight	any kind of anxity (5-21)	depression (5-27)
Household 5 and more than 5	housewife	17	severe food insecure (12-27)	moderate to severe food insecure	more than 7 days	some time	some time	never	never	never	never	4	No anixity (GAD 0-4)	some time	some time	some time	some time	never	never	never	never	never	4	minimal/no depression (PHQ 0-4)	normal (WAZ -1.99 to higher)	not stunted	not wasted	small business/service	uneducated /primary	Breast feeding previous day (yes)	No (no bottle feeding)	4 and more Food Groups	2 and more meal/day (6-8 month child)/ 3 and more meal/day (9-23 month child)	7	higher income 13000 and more	high child feeding index (score 5-7)	normal to overweight	no anxity (0-4)	no depression (0-4)
Household 5 and more than 5	housewife	20	severe food insecure (12-27)	moderate to severe food insecure	more than 7 days	more than 7 days	some time	some time	never	never	never	6	Mild Anixity (GAD 5-9)	some time	more than 7 days	never	never	never	never	never	never	never	3	minimal/no depression (PHQ 0-4)	underweight (WAZ, -2.0 Sd to lower)	stunted	not wasted	small business/service	secondary to higher	Breast feeding previous day (yes)	No (no bottle feeding)	0 Food Group	0 meal/day	3	higher income 13000 and more	below child feeding index (scoe 1-4)	normal to overweight	any kind of anxity (5-21)	no depression (0-4)
Household 5 and more than 5	housewife	7	mild food insecure (2-7)	secure/mild food insecure	more than 7 days	some time	never	never	never	never	never	3	No anixity (GAD 0-4)	never	some time	more than 7 days	some time	some time	some time	never	never	never	6	Mild depression (PHQ 5-9)	normal (WAZ -1.99 to higher)	not stunted	not wasted	small business/service	uneducated /primary	Breast feeding previous day (yes)	No (no bottle feeding)	0 Food Group	0 meal/day	3	low income >13000	below child feeding index (scoe 1-4)	normal to overweight	no anxity (0-4)	depression (5-27)
Household 4 and lessthan 4	housewife	6	mild food insecure (2-7)	secure/mild food insecure	more than 7 days	more than 7 days	more than 7 days	more than 7 days	some time	some time	some time	11	Moderate Anxity (GAD 10-14)	never	some time	more than 7 days	more than 7 days	more than 7 days	some time	never	never	never	8	Mild depression (PHQ 5-9)	normal (WAZ -1.99 to higher)	not stunted	wasted	laboure/riksha/van driver	uneducated /primary	Breast feeding previous day (yes)	No (no bottle feeding)	0 Food Group	0 meal/day	3	low income >13000	below child feeding index (scoe 1-4)	normal to overweight	any kind of anxity (5-21)	depression (5-27)
Household 4 and lessthan 4	housewife	7	mild food insecure (2-7)	secure/mild food insecure	more than 7 days	some time	some time	some time	never	never	never	5	Mild Anixity (GAD 5-9)	some time	some time	some time	some time	some time	some time	never	never	never	6	Mild depression (PHQ 5-9)	normal (WAZ -1.99 to higher)	not stunted	not wasted	small business/service	secondary to higher	Breast feeding previous day (yes)	No (no bottle feeding)	0 Food Group	0 meal/day	3	low income >13000	below child feeding index (scoe 1-4)	normal to overweight	any kind of anxity (5-21)	depression (5-27)
Household 4 and lessthan 4	housewife	6	mild food insecure (2-7)	secure/mild food insecure	some time	some time	some time	never	never	never	never	3	No anixity (GAD 0-4)	some time	some time	some time	some time	never	never	never	never	never	4	minimal/no depression (PHQ 0-4)	normal (WAZ -1.99 to higher)	not stunted	not wasted	laboure/riksha/van driver	secondary to higher	Breast feeding previous day (yes)	No (no bottle feeding)	4 and more Food Groups	2 and more meal/day (6-8 month child)/ 3 and more meal/day (9-23 month child)	7	higher income 13000 and more	high child feeding index (score 5-7)	normal to overweight	no anxity (0-4)	no depression (0-4)
Household 4 and lessthan 4	housewife	16	severe food insecure (12-27)	moderate to severe food insecure	some time	some time	some time	never	never	never	never	3	No anixity (GAD 0-4)	more than 7 days	more than 7 days	some time	some time	more than 7 days	some time	never	never	never	9	Mild depression (PHQ 5-9)	normal (WAZ -1.99 to higher)	not stunted	not wasted	small business/service	uneducated /primary	Breast feeding previous day (yes)	No (no bottle feeding)	1-3 Food Groups	2 and more meal/day (6-8 month child)/ 3 and more meal/day (9-23 month child)	6	higher income 13000 and more	high child feeding index (score 5-7)	normal to overweight	no anxity (0-4)	depression (5-27)
Household 5 and more than 5	housewife	7	mild food insecure (2-7)	secure/mild food insecure	more than 7 days	more than 7 days	more than 7 days	some time	never	never	never	7	Mild Anixity (GAD 5-9)	more than 7 days	some time	some time	some time	some time	never	never	never	never	6	Mild depression (PHQ 5-9)	underweight (WAZ, -2.0 Sd to lower)	not stunted	wasted	small business/service	uneducated /primary	Breast feeding previous day (yes)	No (no bottle feeding)	0 Food Group	0 meal/day	3	higher income 13000 and more	below child feeding index (scoe 1-4)	normal to overweight	any kind of anxity (5-21)	depression (5-27)
Household 4 and lessthan 4	others (2Service holders, business, day laborer)	0	food secure	secure/mild food insecure	never	never	never	never	never	never	never	0	No anixity (GAD 0-4)	some time	never	some time	some time	some time	never	never	never	never	4	minimal/no depression (PHQ 0-4)	normal (WAZ -1.99 to higher)	stunted	not wasted	laboure/riksha/van driver	uneducated /primary	Breast feeding previous day (yes)	No (no bottle feeding)	4 and more Food Groups	2 and more meal/day (6-8 month child)/ 3 and more meal/day (9-23 month child)	7	higher income 13000 and more	high child feeding index (score 5-7)	normal to overweight	no anxity (0-4)	no depression (0-4)
Household 4 and lessthan 4	housewife	6	mild food insecure (2-7)	secure/mild food insecure	never	never	never	never	never	never	never	0	No anixity (GAD 0-4)	more than 7 days	some time	some time	some time	some time	never	never	never	never	6	Mild depression (PHQ 5-9)	underweight (WAZ, -2.0 Sd to lower)	not stunted	not wasted	small business/service	uneducated /primary	Breast feeding previous day (yes)	No (no bottle feeding)	1-3 Food Groups	0 meal/day	4	higher income 13000 and more	below child feeding index (scoe 1-4)	normal to overweight	no anxity (0-4)	depression (5-27)
Household 5 and more than 5	housewife	10	Moderate food Insecure (8-11)	moderate to severe food insecure	more than 7 days	more than 7 days	more than 7 days	more than 7 days	some time	some time	never	10	Moderate Anxity (GAD 10-14)	some time	some time	some time	some time	never	never	never	never	never	4	minimal/no depression (PHQ 0-4)	normal (WAZ -1.99 to higher)	not stunted	not wasted	small business/service	uneducated /primary	Breast feeding previous day (yes)	No (no bottle feeding)	1-3 Food Groups	1 meal/day (6-8 month child) /1-2 meal/day (9-23 month)	5	higher income 13000 and more	high child feeding index (score 5-7)	normal to overweight	any kind of anxity (5-21)	no depression (0-4)
Household 4 and lessthan 4	others (2Service holders, business, day laborer)	0	food secure	secure/mild food insecure	some time	some time	never	never	never	never	never	2	No anixity (GAD 0-4)	some time	some time	more than 7 days	more than 7 days	some time	never	never	never	never	7	Mild depression (PHQ 5-9)	normal (WAZ -1.99 to higher)	not stunted	not wasted	laboure/riksha/van driver	uneducated /primary	Breast feeding previous day (yes)	No (no bottle feeding)	1-3 Food Groups	1 meal/day (6-8 month child) /1-2 meal/day (9-23 month)	5	higher income 13000 and more	high child feeding index (score 5-7)	normal to overweight	no anxity (0-4)	depression (5-27)
Household 4 and lessthan 4	housewife	10	Moderate food Insecure (8-11)	moderate to severe food insecure	some time	some time	some time	some time	never	never	never	4	No anixity (GAD 0-4)	some time	some time	more than 7 days	more than 7 days	more than 7 days	never	never	never	never	8	Mild depression (PHQ 5-9)	normal (WAZ -1.99 to higher)	stunted	not wasted	small business/service	secondary to higher	Breast feeding previous day (yes)	No (no bottle feeding)	4 and more Food Groups	2 and more meal/day (6-8 month child)/ 3 and more meal/day (9-23 month child)	7	higher income 13000 and more	high child feeding index (score 5-7)	normal to overweight	no anxity (0-4)	depression (5-27)
Household 4 and lessthan 4	housewife	17	severe food insecure (12-27)	moderate to severe food insecure	more than 7 days	more than 7 days	some time	some time	some time	some time	never	8	Mild Anixity (GAD 5-9)	some time	some time	some time	some time	never	never	never	never	never	4	minimal/no depression (PHQ 0-4)	underweight (WAZ, -2.0 Sd to lower)	not stunted	not wasted	laboure/riksha/van driver	uneducated /primary	Breast feeding previous day (yes)	bottle feed previous day (yes)	4 and more Food Groups	1 meal/day (6-8 month child) /1-2 meal/day (9-23 month)	5	low income >13000	high child feeding index (score 5-7)	normal to overweight	any kind of anxity (5-21)	no depression (0-4)
Household 4 and lessthan 4	housewife	9	Moderate food Insecure (8-11)	moderate to severe food insecure	more than 7 days	more than 7 days	some time	some time	some time	never	never	7	Mild Anixity (GAD 5-9)	some time	some time	never	some time	never	never	never	never	never	3	minimal/no depression (PHQ 0-4)	normal (WAZ -1.99 to higher)	not stunted	not wasted	small business/service	secondary to higher	Breast feeding previous day (yes)	No (no bottle feeding)	4 and more Food Groups	2 and more meal/day (6-8 month child)/ 3 and more meal/day (9-23 month child)	7	higher income 13000 and more	high child feeding index (score 5-7)	normal to overweight	any kind of anxity (5-21)	no depression (0-4)
Household 4 and lessthan 4	housewife	18	severe food insecure (12-27)	moderate to severe food insecure	more than 7 days	more than 7 days	more than 7 days	some time	some time	some time	never	9	Mild Anixity (GAD 5-9)	some time	some time	some time	some time	some time	never	never	never	never	5	Mild depression (PHQ 5-9)	underweight (WAZ, -2.0 Sd to lower)	stunted	not wasted	small business/service	uneducated /primary	Breast feeding previous day (yes)	No (no bottle feeding)	1-3 Food Groups	2 and more meal/day (6-8 month child)/ 3 and more meal/day (9-23 month child)	6	higher income 13000 and more	high child feeding index (score 5-7)	normal to overweight	any kind of anxity (5-21)	depression (5-27)
Household 4 and lessthan 4	housewife	10	Moderate food Insecure (8-11)	moderate to severe food insecure	some time	some time	some time	never	some time	some time	some time	6	Mild Anixity (GAD 5-9)	some time	some time	some time	some time	never	never	never	never	never	4	minimal/no depression (PHQ 0-4)	normal (WAZ -1.99 to higher)	not stunted	not wasted	laboure/riksha/van driver	uneducated /primary	Breast feeding previous day (yes)	No (no bottle feeding)	4 and more Food Groups	2 and more meal/day (6-8 month child)/ 3 and more meal/day (9-23 month child)	7	low income >13000	high child feeding index (score 5-7)	normal to overweight	any kind of anxity (5-21)	no depression (0-4)
Household 5 and more than 5	housewife	7	mild food insecure (2-7)	secure/mild food insecure	some time	some time	some time	never	never	never	never	3	No anixity (GAD 0-4)	some time	more than 7 days	more than 7 days	some time	some time	some time	never	never	never	8	Mild depression (PHQ 5-9)	normal (WAZ -1.99 to higher)	not stunted	not wasted	small business/service	secondary to higher	Breast feeding previous day (yes)	bottle feed previous day (yes)	1-3 Food Groups	2 and more meal/day (6-8 month child)/ 3 and more meal/day (9-23 month child)	5	low income >13000	high child feeding index (score 5-7)	normal to overweight	no anxity (0-4)	depression (5-27)
Household 4 and lessthan 4	housewife	8	Moderate food Insecure (8-11)	moderate to severe food insecure	some time	some time	some time	some time	some time	some time	some time	7	Mild Anixity (GAD 5-9)	some time	some time	some time	some time	some time	some time	some time	never	never	7	Mild depression (PHQ 5-9)	normal (WAZ -1.99 to higher)	not stunted	not wasted	laboure/riksha/van driver	secondary to higher	Breast feeding previous day (yes)	No (no bottle feeding)	1-3 Food Groups	1 meal/day (6-8 month child) /1-2 meal/day (9-23 month)	5	low income >13000	high child feeding index (score 5-7)	underweight	any kind of anxity (5-21)	depression (5-27)
Household 4 and lessthan 4	housewife	18	severe food insecure (12-27)	moderate to severe food insecure	some time	some time	some time	never	never	never	never	3	No anixity (GAD 0-4)	some time	some time	some time	some time	never	never	never	never	never	4	minimal/no depression (PHQ 0-4)	normal (WAZ -1.99 to higher)	not stunted	not wasted	laboure/riksha/van driver	secondary to higher	Breast feeding previous day (yes)	No (no bottle feeding)	0 Food Group	0 meal/day	3	low income >13000	below child feeding index (scoe 1-4)	normal to overweight	no anxity (0-4)	no depression (0-4)
Household 4 and lessthan 4	housewife	14	severe food insecure (12-27)	moderate to severe food insecure	more than 7 days	some time	some time	some time	never	never	never	5	Mild Anixity (GAD 5-9)	some time	some time	some time	some time	some time	some time	never	never	never	6	Mild depression (PHQ 5-9)	normal (WAZ -1.99 to higher)	not stunted	wasted	laboure/riksha/van driver	uneducated /primary	Breast feeding previous day (yes)	No (no bottle feeding)	1-3 Food Groups	2 and more meal/day (6-8 month child)/ 3 and more meal/day (9-23 month child)	6	low income >13000	high child feeding index (score 5-7)	normal to overweight	any kind of anxity (5-21)	depression (5-27)
Household 5 and more than 5	housewife	14	severe food insecure (12-27)	moderate to severe food insecure	more than 7 days	some time	never	never	never	never	never	3	No anixity (GAD 0-4)	some time	some time	some time	some time	some time	never	never	never	never	5	Mild depression (PHQ 5-9)	normal (WAZ -1.99 to higher)	stunted	not wasted	small business/service	uneducated /primary	Breast feeding previous day (yes)	No (no bottle feeding)	4 and more Food Groups	2 and more meal/day (6-8 month child)/ 3 and more meal/day (9-23 month child)	7	higher income 13000 and more	high child feeding index (score 5-7)	normal to overweight	no anxity (0-4)	depression (5-27)
Household 4 and lessthan 4	housewife	10	Moderate food Insecure (8-11)	moderate to severe food insecure	more than 7 days	more than 7 days	some time	some time	never	never	never	6	Mild Anixity (GAD 5-9)	some time	some time	more than 7 days	more than 7 days	more than 7 days	some time	never	never	never	9	Mild depression (PHQ 5-9)	normal (WAZ -1.99 to higher)	not stunted	not wasted	small business/service	uneducated /primary	no breast feeding previous day	No (no bottle feeding)	1-3 Food Groups	1 meal/day (6-8 month child) /1-2 meal/day (9-23 month)	3	higher income 13000 and more	below child feeding index (scoe 1-4)	normal to overweight	any kind of anxity (5-21)	depression (5-27)
Household 4 and lessthan 4	housewife	7	mild food insecure (2-7)	secure/mild food insecure	never	never	never	never	never	never	never	0	No anixity (GAD 0-4)	never	never	never	never	never	never	never	never	never	0	minimal/no depression (PHQ 0-4)	normal (WAZ -1.99 to higher)	stunted	not wasted	laboure/riksha/van driver	secondary to higher	Breast feeding previous day (yes)	No (no bottle feeding)	1-3 Food Groups	1 meal/day (6-8 month child) /1-2 meal/day (9-23 month)	5	low income >13000	high child feeding index (score 5-7)	normal to overweight	no anxity (0-4)	no depression (0-4)
Household 4 and lessthan 4	housewife	10	Moderate food Insecure (8-11)	moderate to severe food insecure	more than 7 days	some time	some time	some time	never	never	never	5	Mild Anixity (GAD 5-9)	never	never	some time	some time	never	never	never	never	never	2	minimal/no depression (PHQ 0-4)	normal (WAZ -1.99 to higher)	not stunted	not wasted	small business/service	uneducated /primary	Breast feeding previous day (yes)	No (no bottle feeding)	1-3 Food Groups	1 meal/day (6-8 month child) /1-2 meal/day (9-23 month)	5	higher income 13000 and more	high child feeding index (score 5-7)	normal to overweight	any kind of anxity (5-21)	no depression (0-4)
Household 4 and lessthan 4	others (2Service holders, business, day laborer)	11	Moderate food Insecure (8-11)	moderate to severe food insecure	some time	some time	some time	some time	never	almost daily	some time	8	Mild Anixity (GAD 5-9)	some time	some time	some time	some time	never	never	never	never	never	4	minimal/no depression (PHQ 0-4)	normal (WAZ -1.99 to higher)	not stunted	wasted	laboure/riksha/van driver	uneducated /primary	Breast feeding previous day (yes)	No (no bottle feeding)	1-3 Food Groups	2 and more meal/day (6-8 month child)/ 3 and more meal/day (9-23 month child)	6	low income >13000	high child feeding index (score 5-7)	normal to overweight	any kind of anxity (5-21)	no depression (0-4)
Household 4 and lessthan 4	housewife	15	severe food insecure (12-27)	moderate to severe food insecure	more than 7 days	some time	some time	some time	never	never	never	5	Mild Anixity (GAD 5-9)	never	never	never	never	never	never	never	never	never	0	minimal/no depression (PHQ 0-4)	normal (WAZ -1.99 to higher)	not stunted	not wasted	small business/service	uneducated /primary	Breast feeding previous day (yes)	No (no bottle feeding)	4 and more Food Groups	2 and more meal/day (6-8 month child)/ 3 and more meal/day (9-23 month child)	7	higher income 13000 and more	high child feeding index (score 5-7)	normal to overweight	any kind of anxity (5-21)	no depression (0-4)
Household 4 and lessthan 4	housewife	14	severe food insecure (12-27)	moderate to severe food insecure	more than 7 days	more than 7 days	more than 7 days	more than 7 days	some time	never	never	9	Mild Anixity (GAD 5-9)	almost daily	almost daily	more than 7 days	more than 7 days	more than 7 days	some time	some time	some time	never	15	Severe depression (PHQ 15-27)	underweight (WAZ, -2.0 Sd to lower)	stunted	not wasted	laboure/riksha/van driver	secondary to higher	Breast feeding previous day (yes)	bottle feed previous day (yes)	1-3 Food Groups	1 meal/day (6-8 month child) /1-2 meal/day (9-23 month)	4	low income >13000	below child feeding index (scoe 1-4)	underweight	any kind of anxity (5-21)	depression (5-27)
Household 4 and lessthan 4	housewife	16	severe food insecure (12-27)	moderate to severe food insecure	almost daily	some time	some time	some time	some time	almost daily	almost daily	13	Moderate Anxity (GAD 10-14)	some time	some time	never	some time	some time	never	never	never	never	4	minimal/no depression (PHQ 0-4)	underweight (WAZ, -2.0 Sd to lower)	not stunted	not wasted	laboure/riksha/van driver	uneducated /primary	Breast feeding previous day (yes)	No (no bottle feeding)	1-3 Food Groups	2 and more meal/day (6-8 month child)/ 3 and more meal/day (9-23 month child)	6	low income >13000	high child feeding index (score 5-7)	normal to overweight	any kind of anxity (5-21)	no depression (0-4)
Household 4 and lessthan 4	housewife	16	severe food insecure (12-27)	moderate to severe food insecure	almost daily	never	never	never	never	some time	never	4	No anixity (GAD 0-4)	some time	some time	more than 7 days	some time	some time	never	never	never	never	6	Mild depression (PHQ 5-9)	normal (WAZ -1.99 to higher)	not stunted	not wasted	small business/service	secondary to higher	no breast feeding previous day	bottle feed previous day (yes)	1-3 Food Groups	2 and more meal/day (6-8 month child)/ 3 and more meal/day (9-23 month child)	3	low income >13000	below child feeding index (scoe 1-4)	normal to overweight	no anxity (0-4)	depression (5-27)
Household 4 and lessthan 4	housewife	10	Moderate food Insecure (8-11)	moderate to severe food insecure	almost daily	more than 7 days	more than 7 days	some time	some time	some time	some time	11	Moderate Anxity (GAD 10-14)	more than 7 days	more than 7 days	more than 7 days	some time	some time	some time	some time	never	never	10	Moderate depression (PHQ 10-14)	underweight (WAZ, -2.0 Sd to lower)	not stunted	wasted	small business/service	uneducated /primary	Breast feeding previous day (yes)	No (no bottle feeding)	1-3 Food Groups	2 and more meal/day (6-8 month child)/ 3 and more meal/day (9-23 month child)	6	low income >13000	high child feeding index (score 5-7)	normal to overweight	any kind of anxity (5-21)	depression (5-27)
Household 4 and lessthan 4	housewife	15	severe food insecure (12-27)	moderate to severe food insecure	almost daily	some time	never	never	never	never	never	4	No anixity (GAD 0-4)	never	never	never	never	never	never	never	never	never	0	minimal/no depression (PHQ 0-4)	normal (WAZ -1.99 to higher)	not stunted	wasted	laboure/riksha/van driver	secondary to higher	Breast feeding previous day (yes)	No (no bottle feeding)	1-3 Food Groups	2 and more meal/day (6-8 month child)/ 3 and more meal/day (9-23 month child)	6	low income >13000	high child feeding index (score 5-7)	normal to overweight	no anxity (0-4)	no depression (0-4)
Household 5 and more than 5	others (2Service holders, business, day laborer)	15	severe food insecure (12-27)	moderate to severe food insecure	some time	never	never	never	never	some time	some time	3	No anixity (GAD 0-4)	more than 7 days	some time	some time	some time	some time	never	never	never	never	6	Mild depression (PHQ 5-9)	normal (WAZ -1.99 to higher)	not stunted	not wasted	laboure/riksha/van driver	uneducated /primary	Breast feeding previous day (yes)	No (no bottle feeding)	1-3 Food Groups	1 meal/day (6-8 month child) /1-2 meal/day (9-23 month)	5	low income >13000	high child feeding index (score 5-7)	normal to overweight	no anxity (0-4)	depression (5-27)
Household 4 and lessthan 4	others (2Service holders, business, day laborer)	18	severe food insecure (12-27)	moderate to severe food insecure	more than 7 days	more than 7 days	more than 7 days	some time	some time	some time	some time	10	Moderate Anxity (GAD 10-14)	more than 7 days	more than 7 days	some time	some time	some time	never	never	never	never	7	Mild depression (PHQ 5-9)	underweight (WAZ, -2.0 Sd to lower)	stunted	not wasted	laboure/riksha/van driver	uneducated /primary	Breast feeding previous day (yes)	bottle feed previous day (yes)	1-3 Food Groups	1 meal/day (6-8 month child) /1-2 meal/day (9-23 month)	4	low income >13000	below child feeding index (scoe 1-4)	normal to overweight	any kind of anxity (5-21)	depression (5-27)
Household 4 and lessthan 4	housewife	19	severe food insecure (12-27)	moderate to severe food insecure	some time	never	never	never	never	some time	some time	3	No anixity (GAD 0-4)	more than 7 days	some time	some time	some time	some time	some time	never	never	never	7	Mild depression (PHQ 5-9)	normal (WAZ -1.99 to higher)	not stunted	not wasted	small business/service	uneducated /primary	no breast feeding previous day	No (no bottle feeding)	4 and more Food Groups	1 meal/day (6-8 month child) /1-2 meal/day (9-23 month)	4	higher income 13000 and more	below child feeding index (scoe 1-4)	normal to overweight	no anxity (0-4)	depression (5-27)
Household 4 and lessthan 4	housewife	16	severe food insecure (12-27)	moderate to severe food insecure	more than 7 days	never	never	never	never	more than 7 days	more than 7 days	6	Mild Anixity (GAD 5-9)	some time	never	some time	some time	never	some time	never	never	never	4	minimal/no depression (PHQ 0-4)	normal (WAZ -1.99 to higher)	not stunted	not wasted	small business/service	uneducated /primary	Breast feeding previous day (yes)	No (no bottle feeding)	4 and more Food Groups	2 and more meal/day (6-8 month child)/ 3 and more meal/day (9-23 month child)	7	low income >13000	high child feeding index (score 5-7)	normal to overweight	any kind of anxity (5-21)	no depression (0-4)
Household 5 and more than 5	housewife	13	severe food insecure (12-27)	moderate to severe food insecure	more than 7 days	more than 7 days	some time	never	some time	never	never	6	Mild Anixity (GAD 5-9)	some time	more than 7 days	more than 7 days	more than 7 days	more than 7 days	some time	some time	some time	never	12	Moderate depression (PHQ 10-14)	underweight (WAZ, -2.0 Sd to lower)	stunted	not wasted	small business/service	secondary to higher	Breast feeding previous day (yes)	bottle feed previous day (yes)	1-3 Food Groups	1 meal/day (6-8 month child) /1-2 meal/day (9-23 month)	4	higher income 13000 and more	below child feeding index (scoe 1-4)	normal to overweight	any kind of anxity (5-21)	depression (5-27)
Household 5 and more than 5	housewife	15	severe food insecure (12-27)	moderate to severe food insecure	more than 7 days	more than 7 days	some time	some time	some time	never	never	7	Mild Anixity (GAD 5-9)	more than 7 days	some time	more than 7 days	some time	never	never	never	never	never	6	Mild depression (PHQ 5-9)	underweight (WAZ, -2.0 Sd to lower)	not stunted	wasted	laboure/riksha/van driver	uneducated /primary	Breast feeding previous day (yes)	bottle feed previous day (yes)	1-3 Food Groups	1 meal/day (6-8 month child) /1-2 meal/day (9-23 month)	4	low income >13000	below child feeding index (scoe 1-4)	normal to overweight	any kind of anxity (5-21)	depression (5-27)
Household 4 and lessthan 4	housewife	16	severe food insecure (12-27)	moderate to severe food insecure	almost daily	more than 7 days	more than 7 days	more than 7 days	some time	some time	some time	12	Moderate Anxity (GAD 10-14)	some time	some time	some time	some time	some time	never	never	never	never	5	Mild depression (PHQ 5-9)	normal (WAZ -1.99 to higher)	not stunted	not wasted	laboure/riksha/van driver	secondary to higher	no breast feeding previous day	No (no bottle feeding)	4 and more Food Groups	2 and more meal/day (6-8 month child)/ 3 and more meal/day (9-23 month child)	5	low income >13000	high child feeding index (score 5-7)	normal to overweight	any kind of anxity (5-21)	depression (5-27)
Household 4 and lessthan 4	housewife	7	mild food insecure (2-7)	secure/mild food insecure	more than 7 days	more than 7 days	more than 7 days	some time	never	never	never	7	Mild Anixity (GAD 5-9)	some time	some time	some time	some time	never	never	never	never	never	4	minimal/no depression (PHQ 0-4)	underweight (WAZ, -2.0 Sd to lower)	stunted	not wasted	laboure/riksha/van driver	uneducated /primary	Breast feeding previous day (yes)	No (no bottle feeding)	1-3 Food Groups	2 and more meal/day (6-8 month child)/ 3 and more meal/day (9-23 month child)	6	low income >13000	high child feeding index (score 5-7)	underweight	any kind of anxity (5-21)	no depression (0-4)
Household 4 and lessthan 4	housewife	1	food secure	secure/mild food insecure	some time	some time	some time	never	never	never	never	3	No anixity (GAD 0-4)	more than 7 days	some time	some time	some time	never	never	never	never	never	5	Mild depression (PHQ 5-9)	normal (WAZ -1.99 to higher)	stunted	not wasted	laboure/riksha/van driver	secondary to higher	Breast feeding previous day (yes)	No (no bottle feeding)	1-3 Food Groups	1 meal/day (6-8 month child) /1-2 meal/day (9-23 month)	5	higher income 13000 and more	high child feeding index (score 5-7)	normal to overweight	no anxity (0-4)	depression (5-27)
Household 4 and lessthan 4	housewife	7	mild food insecure (2-7)	secure/mild food insecure	some time	some time	some time	never	never	never	never	3	No anixity (GAD 0-4)	some time	some time	some time	never	never	never	never	never	never	3	minimal/no depression (PHQ 0-4)	normal (WAZ -1.99 to higher)	not stunted	not wasted	laboure/riksha/van driver	secondary to higher	Breast feeding previous day (yes)	No (no bottle feeding)	1-3 Food Groups	2 and more meal/day (6-8 month child)/ 3 and more meal/day (9-23 month child)	6	low income >13000	high child feeding index (score 5-7)	normal to overweight	no anxity (0-4)	no depression (0-4)
Household 4 and lessthan 4	housewife	11	Moderate food Insecure (8-11)	moderate to severe food insecure	more than 7 days	more than 7 days	some time	some time	never	never	never	6	Mild Anixity (GAD 5-9)	some time	some time	never	never	never	never	never	never	never	2	minimal/no depression (PHQ 0-4)	normal (WAZ -1.99 to higher)	not stunted	not wasted	small business/service	uneducated /primary	Breast feeding previous day (yes)	No (no bottle feeding)	4 and more Food Groups	2 and more meal/day (6-8 month child)/ 3 and more meal/day (9-23 month child)	7	low income >13000	high child feeding index (score 5-7)	normal to overweight	any kind of anxity (5-21)	no depression (0-4)
Household 5 and more than 5	housewife	7	mild food insecure (2-7)	secure/mild food insecure	more than 7 days	more than 7 days	never	never	never	never	never	4	No anixity (GAD 0-4)	more than 7 days	some time	some time	some time	some time	never	never	never	never	6	Mild depression (PHQ 5-9)	underweight (WAZ, -2.0 Sd to lower)	stunted	not wasted	small business/service	uneducated /primary	Breast feeding previous day (yes)	bottle feed previous day (yes)	1-3 Food Groups	1 meal/day (6-8 month child) /1-2 meal/day (9-23 month)	4	higher income 13000 and more	below child feeding index (scoe 1-4)	normal to overweight	no anxity (0-4)	depression (5-27)
Household 5 and more than 5	housewife	10	Moderate food Insecure (8-11)	moderate to severe food insecure	some time	some time	some time	never	never	never	never	3	No anixity (GAD 0-4)	some time	some time	some time	some time	never	never	never	never	never	4	minimal/no depression (PHQ 0-4)	normal (WAZ -1.99 to higher)	not stunted	not wasted	small business/service	uneducated /primary	Breast feeding previous day (yes)	No (no bottle feeding)	1-3 Food Groups	2 and more meal/day (6-8 month child)/ 3 and more meal/day (9-23 month child)	6	higher income 13000 and more	high child feeding index (score 5-7)	normal to overweight	no anxity (0-4)	no depression (0-4)
Household 4 and lessthan 4	housewife	0	food secure	secure/mild food insecure	never	never	never	never	never	never	never	0	No anixity (GAD 0-4)	never	never	never	never	never	never	never	never	never	0	minimal/no depression (PHQ 0-4)	normal (WAZ -1.99 to higher)	not stunted	not wasted	laboure/riksha/van driver	secondary to higher	no breast feeding previous day	bottle feed previous day (yes)	1-3 Food Groups	1 meal/day (6-8 month child) /1-2 meal/day (9-23 month)	2	low income >13000	below child feeding index (scoe 1-4)	normal to overweight	no anxity (0-4)	no depression (0-4)
Household 4 and lessthan 4	housewife	7	mild food insecure (2-7)	secure/mild food insecure	some time	some time	some time	never	never	never	never	3	No anixity (GAD 0-4)	some time	some time	never	never	never	never	never	never	never	2	minimal/no depression (PHQ 0-4)	normal (WAZ -1.99 to higher)	not stunted	not wasted	laboure/riksha/van driver	uneducated /primary	Breast feeding previous day (yes)	bottle feed previous day (yes)	1-3 Food Groups	2 and more meal/day (6-8 month child)/ 3 and more meal/day (9-23 month child)	5	low income >13000	high child feeding index (score 5-7)	normal to overweight	no anxity (0-4)	no depression (0-4)
Household 4 and lessthan 4	housewife	0	food secure	secure/mild food insecure	some time	some time	some time	never	never	never	never	3	No anixity (GAD 0-4)	some time	some time	some time	never	never	never	never	never	never	3	minimal/no depression (PHQ 0-4)	normal (WAZ -1.99 to higher)	stunted	not wasted	laboure/riksha/van driver	secondary to higher	Breast feeding previous day (yes)	No (no bottle feeding)	0 Food Group	0 meal/day	3	higher income 13000 and more	below child feeding index (scoe 1-4)	normal to overweight	no anxity (0-4)	no depression (0-4)
Household 4 and lessthan 4	housewife	9	Moderate food Insecure (8-11)	moderate to severe food insecure	more than 7 days	more than 7 days	some time	some time	never	never	never	6	Mild Anixity (GAD 5-9)	some time	some time	some time	some time	more than 7 days	never	never	never	never	6	Mild depression (PHQ 5-9)	normal (WAZ -1.99 to higher)	not stunted	not wasted	small business/service	secondary to higher	Breast feeding previous day (yes)	No (no bottle feeding)	1-3 Food Groups	1 meal/day (6-8 month child) /1-2 meal/day (9-23 month)	5	higher income 13000 and more	high child feeding index (score 5-7)	normal to overweight	any kind of anxity (5-21)	depression (5-27)
Household 4 and lessthan 4	housewife	1	food secure	secure/mild food insecure	some time	some time	some time	never	never	never	never	3	No anixity (GAD 0-4)	more than 7 days	some time	some time	more than 7 days	some time	some time	never	never	some time	9	Mild depression (PHQ 5-9)	normal (WAZ -1.99 to higher)	not stunted	not wasted	small business/service	secondary to higher	Breast feeding previous day (yes)	No (no bottle feeding)	4 and more Food Groups	2 and more meal/day (6-8 month child)/ 3 and more meal/day (9-23 month child)	7	higher income 13000 and more	high child feeding index (score 5-7)	normal to overweight	no anxity (0-4)	depression (5-27)
Household 4 and lessthan 4	housewife	0	food secure	secure/mild food insecure	some time	some time	some time	never	never	never	never	3	No anixity (GAD 0-4)	some time	never	some time	some time	never	never	never	never	never	3	minimal/no depression (PHQ 0-4)	normal (WAZ -1.99 to higher)	not stunted	not wasted	small business/service	secondary to higher	Breast feeding previous day (yes)	No (no bottle feeding)	1-3 Food Groups	2 and more meal/day (6-8 month child)/ 3 and more meal/day (9-23 month child)	6	higher income 13000 and more	high child feeding index (score 5-7)	normal to overweight	no anxity (0-4)	no depression (0-4)
Household 4 and lessthan 4	housewife	15	severe food insecure (12-27)	moderate to severe food insecure	almost daily	more than 7 days	more than 7 days	some time	never	more than 7 days	more than 7 days	12	Moderate Anxity (GAD 10-14)	more than 7 days	more than 7 days	more than 7 days	some time	some time	some time	some time	some time	never	11	Moderate depression (PHQ 10-14)	underweight (WAZ, -2.0 Sd to lower)	not stunted	wasted	small business/service	secondary to higher	Breast feeding previous day (yes)	No (no bottle feeding)	0 Food Group	0 meal/day	3	higher income 13000 and more	below child feeding index (scoe 1-4)	normal to overweight	any kind of anxity (5-21)	depression (5-27)
Household 5 and more than 5	housewife	15	severe food insecure (12-27)	moderate to severe food insecure	almost daily	more than 7 days	more than 7 days	some time	some time	some time	some time	11	Moderate Anxity (GAD 10-14)	more than 7 days	more than 7 days	more than 7 days	some time	some time	some time	some time	never	never	10	Moderate depression (PHQ 10-14)	underweight (WAZ, -2.0 Sd to lower)	not stunted	wasted	small business/service	secondary to higher	Breast feeding previous day (yes)	bottle feed previous day (yes)	1-3 Food Groups	1 meal/day (6-8 month child) /1-2 meal/day (9-23 month)	4	higher income 13000 and more	below child feeding index (scoe 1-4)	normal to overweight	any kind of anxity (5-21)	depression (5-27)
Household 4 and lessthan 4	others (2Service holders, business, day laborer)	7	mild food insecure (2-7)	secure/mild food insecure	more than 7 days	more than 7 days	some time	some time	never	never	never	6	Mild Anixity (GAD 5-9)	almost daily	never	never	almost daily	almost daily	never	almost daily	never	never	12	Moderate depression (PHQ 10-14)	normal (WAZ -1.99 to higher)			laboure/riksha/van driver	uneducated /primary	Breast feeding previous day (yes)	No (no bottle feeding)	1-3 Food Groups	1 meal/day (6-8 month child) /1-2 meal/day (9-23 month)	5	higher income 13000 and more	high child feeding index (score 5-7)	normal to overweight	any kind of anxity (5-21)	depression (5-27)
Household 4 and lessthan 4	housewife	17	severe food insecure (12-27)	moderate to severe food insecure	some time	never	never	never	never	never	some time	2	No anixity (GAD 0-4)	some time	never	never	almost daily	almost daily	some time	never	never	never	8	Mild depression (PHQ 5-9)	normal (WAZ -1.99 to higher)	not stunted	not wasted	small business/service	secondary to higher	Breast feeding previous day (yes)	No (no bottle feeding)	1-3 Food Groups	1 meal/day (6-8 month child) /1-2 meal/day (9-23 month)	5	low income >13000	high child feeding index (score 5-7)	underweight	no anxity (0-4)	depression (5-27)
Household 4 and lessthan 4	housewife	10	Moderate food Insecure (8-11)	moderate to severe food insecure	more than 7 days	some time	some time	some time	never	never	never	5	Mild Anixity (GAD 5-9)	almost daily	never	never	never	never	never	never	never	never	3	minimal/no depression (PHQ 0-4)	underweight (WAZ, -2.0 Sd to lower)	not stunted	not wasted	laboure/riksha/van driver	uneducated /primary	Breast feeding previous day (yes)	bottle feed previous day (yes)	4 and more Food Groups	2 and more meal/day (6-8 month child)/ 3 and more meal/day (9-23 month child)	6	higher income 13000 and more	high child feeding index (score 5-7)	normal to overweight	any kind of anxity (5-21)	no depression (0-4)
Household 4 and lessthan 4	housewife	13	severe food insecure (12-27)	moderate to severe food insecure	almost daily	some time	some time	some time	some time	almost daily	never	10	Moderate Anxity (GAD 10-14)	some time	some time	some time	some time	never	never	never	never	never	4	minimal/no depression (PHQ 0-4)	underweight (WAZ, -2.0 Sd to lower)	stunted	not wasted	laboure/riksha/van driver	secondary to higher	Breast feeding previous day (yes)	bottle feed previous day (yes)	1-3 Food Groups	1 meal/day (6-8 month child) /1-2 meal/day (9-23 month)	4	higher income 13000 and more	below child feeding index (scoe 1-4)	normal to overweight	any kind of anxity (5-21)	no depression (0-4)
Household 4 and lessthan 4	housewife	11	Moderate food Insecure (8-11)	moderate to severe food insecure	some time	some time	some time	never	never	never	never	3	No anixity (GAD 0-4)	almost daily	almost daily	more than 7 days	more than 7 days	some time	never	never	never	never	11	Moderate depression (PHQ 10-14)	underweight (WAZ, -2.0 Sd to lower)	stunted	not wasted	small business/service	uneducated /primary	Breast feeding previous day (yes)	bottle feed previous day (yes)	1-3 Food Groups	1 meal/day (6-8 month child) /1-2 meal/day (9-23 month)	4	higher income 13000 and more	below child feeding index (scoe 1-4)	underweight	no anxity (0-4)	depression (5-27)
Household 4 and lessthan 4	housewife	13	severe food insecure (12-27)	moderate to severe food insecure	almost daily	some time	some time	never	never	some time	never	6	Mild Anixity (GAD 5-9)	some time	some time	never	some time	some time	never	never	never	never	4	minimal/no depression (PHQ 0-4)	normal (WAZ -1.99 to higher)	not stunted	not wasted	laboure/riksha/van driver	uneducated /primary	no breast feeding previous day	No (no bottle feeding)	1-3 Food Groups	1 meal/day (6-8 month child) /1-2 meal/day (9-23 month)	3	low income >13000	below child feeding index (scoe 1-4)	underweight	any kind of anxity (5-21)	no depression (0-4)
Household 5 and more than 5	housewife	7	mild food insecure (2-7)	secure/mild food insecure	more than 7 days	more than 7 days	some time	never	never	never	never	5	Mild Anixity (GAD 5-9)	never	never	never	never	never	never	never	never	never	0	minimal/no depression (PHQ 0-4)	normal (WAZ -1.99 to higher)	not stunted	not wasted	small business/service	secondary to higher	Breast feeding previous day (yes)	No (no bottle feeding)	4 and more Food Groups	2 and more meal/day (6-8 month child)/ 3 and more meal/day (9-23 month child)	7	higher income 13000 and more	high child feeding index (score 5-7)	underweight	any kind of anxity (5-21)	no depression (0-4)
Household 4 and lessthan 4	housewife	7	mild food insecure (2-7)	secure/mild food insecure	never	never	never	never	never	never	never	0	No anixity (GAD 0-4)	some time	never	never	never	never	never	never	never	never	1	minimal/no depression (PHQ 0-4)	normal (WAZ -1.99 to higher)	stunted	not wasted	small business/service	secondary to higher	Breast feeding previous day (yes)	bottle feed previous day (yes)	4 and more Food Groups	2 and more meal/day (6-8 month child)/ 3 and more meal/day (9-23 month child)	6	higher income 13000 and more	high child feeding index (score 5-7)	normal to overweight	no anxity (0-4)	no depression (0-4)
Household 4 and lessthan 4	housewife	6	mild food insecure (2-7)	secure/mild food insecure	more than 7 days	some time	some time	never	never	never	never	4	No anixity (GAD 0-4)	some time	some time	some time	some time	never	never	never	never	never	4	minimal/no depression (PHQ 0-4)	normal (WAZ -1.99 to higher)	not stunted	not wasted	laboure/riksha/van driver	secondary to higher	Breast feeding previous day (yes)	bottle feed previous day (yes)	4 and more Food Groups	2 and more meal/day (6-8 month child)/ 3 and more meal/day (9-23 month child)	6	low income >13000	high child feeding index (score 5-7)	normal to overweight	no anxity (0-4)	no depression (0-4)
Household 4 and lessthan 4	housewife	12	severe food insecure (12-27)	moderate to severe food insecure	more than 7 days	some time	some time	some time	never	never	never	5	Mild Anixity (GAD 5-9)	never	never	never	never	never	never	never	never	never	0	minimal/no depression (PHQ 0-4)	normal (WAZ -1.99 to higher)	not stunted	not wasted	small business/service	uneducated /primary	Breast feeding previous day (yes)	bottle feed previous day (yes)	1-3 Food Groups	1 meal/day (6-8 month child) /1-2 meal/day (9-23 month)	4	higher income 13000 and more	below child feeding index (scoe 1-4)	normal to overweight	any kind of anxity (5-21)	no depression (0-4)
Household 5 and more than 5	housewife	16	severe food insecure (12-27)	moderate to severe food insecure	more than 7 days	some time	never	never	never	never	never	3	No anixity (GAD 0-4)	never	never	never	never	never	never	never	never	never	0	minimal/no depression (PHQ 0-4)	normal (WAZ -1.99 to higher)	not stunted	not wasted	small business/service	uneducated /primary	Breast feeding previous day (yes)	bottle feed previous day (yes)	1-3 Food Groups	2 and more meal/day (6-8 month child)/ 3 and more meal/day (9-23 month child)	5	higher income 13000 and more	high child feeding index (score 5-7)	normal to overweight	no anxity (0-4)	no depression (0-4)
Household 5 and more than 5	housewife	16	severe food insecure (12-27)	moderate to severe food insecure	almost daily	some time	never	never	never	never	never	4	No anixity (GAD 0-4)	some time	some time	some time	never	never	never	never	never	never	3	minimal/no depression (PHQ 0-4)	normal (WAZ -1.99 to higher)	not stunted	not wasted	small business/service	uneducated /primary	Breast feeding previous day (yes)	bottle feed previous day (yes)	1-3 Food Groups	2 and more meal/day (6-8 month child)/ 3 and more meal/day (9-23 month child)	5	higher income 13000 and more	high child feeding index (score 5-7)	normal to overweight	no anxity (0-4)	no depression (0-4)
Household 4 and lessthan 4	housewife	19	severe food insecure (12-27)	moderate to severe food insecure	almost daily	some time	some time	some time	never	never	never	6	Mild Anixity (GAD 5-9)	some time	some time	almost daily	almost daily	never	some time	never	never	never	9	Mild depression (PHQ 5-9)	normal (WAZ -1.99 to higher)	not stunted	wasted	laboure/riksha/van driver	uneducated /primary	Breast feeding previous day (yes)	No (no bottle feeding)	1-3 Food Groups	1 meal/day (6-8 month child) /1-2 meal/day (9-23 month)	5	low income >13000	high child feeding index (score 5-7)	normal to overweight	any kind of anxity (5-21)	depression (5-27)
Household 5 and more than 5	housewife	20	severe food insecure (12-27)	moderate to severe food insecure	some time	some time	some time	never	never	never	never	3	No anixity (GAD 0-4)	some time	more than 7 days	more than 7 days	almost daily	almost daily	more than 7 days	never	never	never	13	Moderate depression (PHQ 10-14)	normal (WAZ -1.99 to higher)	not stunted	not wasted	laboure/riksha/van driver	secondary to higher	Breast feeding previous day (yes)	bottle feed previous day (yes)	1-3 Food Groups	2 and more meal/day (6-8 month child)/ 3 and more meal/day (9-23 month child)	5	low income >13000	high child feeding index (score 5-7)	normal to overweight	no anxity (0-4)	depression (5-27)
Household 4 and lessthan 4	housewife	14	severe food insecure (12-27)	moderate to severe food insecure	almost daily	some time	more than 7 days	some time	never	more than 7 days	some time	10	Moderate Anxity (GAD 10-14)	some time	some time	almost daily	almost daily	some time	some time	never	never	never	10	Moderate depression (PHQ 10-14)	normal (WAZ -1.99 to higher)	stunted	not wasted	laboure/riksha/van driver	uneducated /primary	Breast feeding previous day (yes)	bottle feed previous day (yes)	0 Food Group	0 meal/day	2	low income >13000	below child feeding index (scoe 1-4)	normal to overweight	any kind of anxity (5-21)	depression (5-27)
Household 4 and lessthan 4	housewife	10	Moderate food Insecure (8-11)	moderate to severe food insecure	more than 7 days	some time	some time	never	never	never	never	4	No anixity (GAD 0-4)	more than 7 days	some time	some time	never	never	never	never	never	never	4	minimal/no depression (PHQ 0-4)	normal (WAZ -1.99 to higher)	not stunted	not wasted	small business/service	secondary to higher	Breast feeding previous day (yes)	No (no bottle feeding)	4 and more Food Groups	2 and more meal/day (6-8 month child)/ 3 and more meal/day (9-23 month child)	7	higher income 13000 and more	high child feeding index (score 5-7)	normal to overweight	no anxity (0-4)	no depression (0-4)
Household 5 and more than 5	housewife	15	severe food insecure (12-27)	moderate to severe food insecure	more than 7 days	some time	some time	never	never	never	never	4	No anixity (GAD 0-4)	some time	some time	some time	some time	never	never	never	never	never	4	minimal/no depression (PHQ 0-4)	underweight (WAZ, -2.0 Sd to lower)	not stunted	not wasted	laboure/riksha/van driver	uneducated /primary	Breast feeding previous day (yes)	bottle feed previous day (yes)	4 and more Food Groups	2 and more meal/day (6-8 month child)/ 3 and more meal/day (9-23 month child)	6	higher income 13000 and more	high child feeding index (score 5-7)	normal to overweight	no anxity (0-4)	no depression (0-4)
Household 5 and more than 5	housewife	19	severe food insecure (12-27)	moderate to severe food insecure	more than 7 days	more than 7 days	some time	more than 7 days	some time	some time	never	9	Mild Anixity (GAD 5-9)	some time	some time	some time	some time	never	never	never	never	never	4	minimal/no depression (PHQ 0-4)	underweight (WAZ, -2.0 Sd to lower)	stunted	not wasted	laboure/riksha/van driver	uneducated /primary	Breast feeding previous day (yes)	bottle feed previous day (yes)	1-3 Food Groups	1 meal/day (6-8 month child) /1-2 meal/day (9-23 month)	4	low income >13000	below child feeding index (scoe 1-4)	normal to overweight	any kind of anxity (5-21)	no depression (0-4)
Household 5 and more than 5	housewife	18	severe food insecure (12-27)	moderate to severe food insecure	almost daily	more than 7 days	some time	some time	some time	some time	some time	10	Moderate Anxity (GAD 10-14)	more than 7 days	more than 7 days	some time	more than 7 days	never	never	never	never	never	7	Mild depression (PHQ 5-9)	underweight (WAZ, -2.0 Sd to lower)	stunted	not wasted	small business/service	uneducated /primary	Breast feeding previous day (yes)	No (no bottle feeding)	0 Food Group	0 meal/day	3	low income >13000	below child feeding index (scoe 1-4)	normal to overweight	any kind of anxity (5-21)	depression (5-27)
Household 4 and lessthan 4	housewife	20	severe food insecure (12-27)	moderate to severe food insecure	more than 7 days	some time	some time	some time	never	never	never	5	Mild Anixity (GAD 5-9)	more than 7 days	some time	some time	some time	some time	never	never	never	never	6	Mild depression (PHQ 5-9)	normal (WAZ -1.99 to higher)	stunted	not wasted	small business/service	uneducated /primary	Breast feeding previous day (yes)	No (no bottle feeding)	0 Food Group	0 meal/day	3	low income >13000	below child feeding index (scoe 1-4)	normal to overweight	any kind of anxity (5-21)	depression (5-27)
Household 4 and lessthan 4	housewife	14	severe food insecure (12-27)	moderate to severe food insecure	almost daily	some time	some time	some time	some time	some time	some time	9	Mild Anixity (GAD 5-9)	more than 7 days	more than 7 days	more than 7 days	some time	some time	some time	some time	never	never	10	Moderate depression (PHQ 10-14)	underweight (WAZ, -2.0 Sd to lower)	not stunted	not wasted	small business/service	uneducated /primary	Breast feeding previous day (yes)	No (no bottle feeding)	0 Food Group	0 meal/day	3	low income >13000	below child feeding index (scoe 1-4)	normal to overweight	any kind of anxity (5-21)	depression (5-27)
Household 4 and lessthan 4	housewife	14	severe food insecure (12-27)	moderate to severe food insecure	more than 7 days	some time	some time	some time	never	never	never	5	Mild Anixity (GAD 5-9)	more than 7 days	some time	some time	some time	some time	some time	never	never	never	7	Mild depression (PHQ 5-9)	normal (WAZ -1.99 to higher)	not stunted	not wasted	small business/service	secondary to higher	Breast feeding previous day (yes)	No (no bottle feeding)	1-3 Food Groups	2 and more meal/day (6-8 month child)/ 3 and more meal/day (9-23 month child)	6	low income >13000	high child feeding index (score 5-7)	normal to overweight	any kind of anxity (5-21)	depression (5-27)
Household 5 and more than 5	housewife	15	severe food insecure (12-27)	moderate to severe food insecure	more than 7 days	some time	some time	never	never	never	never	4	No anixity (GAD 0-4)	almost daily	more than 7 days	more than 7 days	some time	some time	some time	never	never	never	10	Moderate depression (PHQ 10-14)	underweight (WAZ, -2.0 Sd to lower)	not stunted	wasted	small business/service	uneducated /primary	Breast feeding previous day (yes)	No (no bottle feeding)	1-3 Food Groups	2 and more meal/day (6-8 month child)/ 3 and more meal/day (9-23 month child)	6	low income >13000	high child feeding index (score 5-7)	normal to overweight	no anxity (0-4)	depression (5-27)
Household 4 and lessthan 4	housewife	22	severe food insecure (12-27)	moderate to severe food insecure	more than 7 days	some time	some time	never	never	never	never	4	No anixity (GAD 0-4)	some time	some time	never	never	never	never	never	never	never	2	minimal/no depression (PHQ 0-4)	normal (WAZ -1.99 to higher)	stunted	not wasted	small business/service	uneducated /primary	Breast feeding previous day (yes)	No (no bottle feeding)	0 Food Group	0 meal/day	3	low income >13000	below child feeding index (scoe 1-4)	normal to overweight	no anxity (0-4)	no depression (0-4)
Household 4 and lessthan 4	housewife	4	mild food insecure (2-7)	secure/mild food insecure	more than 7 days	some time	some time	never	never	never	never	4	No anixity (GAD 0-4)	some time	more than 7 days	more than 7 days	more than 7 days	more than 7 days	more than 7 days	some time	some time	more than 7 days	15	Severe depression (PHQ 15-27)	normal (WAZ -1.99 to higher)	stunted	not wasted	laboure/riksha/van driver	secondary to higher	Breast feeding previous day (yes)	No (no bottle feeding)	4 and more Food Groups	1 meal/day (6-8 month child) /1-2 meal/day (9-23 month)	6	low income >13000	high child feeding index (score 5-7)	normal to overweight	no anxity (0-4)	depression (5-27)
Household 4 and lessthan 4	housewife	9	Moderate food Insecure (8-11)	moderate to severe food insecure	some time	some time	some time	some time	some time	almost daily	some time	9	Mild Anixity (GAD 5-9)	some time	some time	almost daily	never	some time	some time	some time	some time	more than 7 days	11	Moderate depression (PHQ 10-14)	normal (WAZ -1.99 to higher)	stunted	not wasted	small business/service	secondary to higher	Breast feeding previous day (yes)	bottle feed previous day (yes)	1-3 Food Groups	1 meal/day (6-8 month child) /1-2 meal/day (9-23 month)	4	higher income 13000 and more	below child feeding index (scoe 1-4)	normal to overweight	any kind of anxity (5-21)	depression (5-27)
Household 4 and lessthan 4	housewife	18	severe food insecure (12-27)	moderate to severe food insecure	almost daily	more than 7 days	more than 7 days	some time	some time	never	some time	10	Moderate Anxity (GAD 10-14)	more than 7 days	more than 7 days	some time	some time	some time	never	never	never	never	7	Mild depression (PHQ 5-9)	underweight (WAZ, -2.0 Sd to lower)	stunted	not wasted	small business/service	secondary to higher	Breast feeding previous day (yes)	No (no bottle feeding)	0 Food Group	0 meal/day	3	low income >13000	below child feeding index (scoe 1-4)	normal to overweight	any kind of anxity (5-21)	depression (5-27)
Household 4 and lessthan 4	housewife	0	food secure	secure/mild food insecure	never	never	never	never	never	never	never	0	No anixity (GAD 0-4)	never	never	never	never	never	never	never	never	never	0	minimal/no depression (PHQ 0-4)	normal (WAZ -1.99 to higher)	not stunted	not wasted	small business/service	secondary to higher	Breast feeding previous day (yes)	bottle feed previous day (yes)	4 and more Food Groups	2 and more meal/day (6-8 month child)/ 3 and more meal/day (9-23 month child)	6	higher income 13000 and more	high child feeding index (score 5-7)	normal to overweight	no anxity (0-4)	no depression (0-4)
Household 4 and lessthan 4	housewife	5	mild food insecure (2-7)	secure/mild food insecure	some time	some time	some time	some time	never	never	never	4	No anixity (GAD 0-4)	some time	some time	some time	some time	never	never	never	never	never	4	minimal/no depression (PHQ 0-4)	normal (WAZ -1.99 to higher)	stunted	not wasted	laboure/riksha/van driver	uneducated /primary	Breast feeding previous day (yes)	bottle feed previous day (yes)	1-3 Food Groups	1 meal/day (6-8 month child) /1-2 meal/day (9-23 month)	4	low income >13000	below child feeding index (scoe 1-4)	normal to overweight	no anxity (0-4)	no depression (0-4)
Household 4 and lessthan 4	housewife	9	Moderate food Insecure (8-11)	moderate to severe food insecure	almost daily	almost daily	almost daily	more than 7 days	more than 7 days	some time	some time	15	Severe Anxity (GAD 15-21)	more than 7 days	more than 7 days	more than 7 days	more than 7 days	some time	some time	some time	never	never	11	Moderate depression (PHQ 10-14)	underweight (WAZ, -2.0 Sd to lower)	not stunted	wasted	small business/service	secondary to higher	Breast feeding previous day (yes)	bottle feed previous day (yes)	1-3 Food Groups	1 meal/day (6-8 month child) /1-2 meal/day (9-23 month)	4	higher income 13000 and more	below child feeding index (scoe 1-4)	normal to overweight	any kind of anxity (5-21)	depression (5-27)
Household 4 and lessthan 4	others (2Service holders, business, day laborer)	4	mild food insecure (2-7)	secure/mild food insecure	some time	some time	some time	some time	some time	never	never	5	Mild Anixity (GAD 5-9)	some time	some time	almost daily	some time	some time	never	never	never	never	7	Mild depression (PHQ 5-9)	normal (WAZ -1.99 to higher)	stunted	not wasted	laboure/riksha/van driver	uneducated /primary	Breast feeding previous day (yes)	bottle feed previous day (yes)	1-3 Food Groups	1 meal/day (6-8 month child) /1-2 meal/day (9-23 month)	4	low income >13000	below child feeding index (scoe 1-4)	normal to overweight	any kind of anxity (5-21)	depression (5-27)
Household 5 and more than 5	housewife	11	Moderate food Insecure (8-11)	moderate to severe food insecure	more than 7 days	more than 7 days	more than 7 days	some time	some time	some time	some time	10	Moderate Anxity (GAD 10-14)	some time	some time	some time	some time	some time	some time	more than 7 days	some time	some time	10	Moderate depression (PHQ 10-14)	normal (WAZ -1.99 to higher)	not stunted	not wasted	small business/service	secondary to higher	Breast feeding previous day (yes)	bottle feed previous day (yes)	4 and more Food Groups	1 meal/day (6-8 month child) /1-2 meal/day (9-23 month)	5	low income >13000	high child feeding index (score 5-7)	underweight	any kind of anxity (5-21)	depression (5-27)
Household 4 and lessthan 4	housewife	1	food secure	secure/mild food insecure	never	never	never	never	never	never	never	0	No anixity (GAD 0-4)	more than 7 days	some time	almost daily	some time	more than 7 days	some time	never	never	never	10	Moderate depression (PHQ 10-14)	normal (WAZ -1.99 to higher)			small business/service	secondary to higher	Breast feeding previous day (yes)	bottle feed previous day (yes)	4 and more Food Groups	2 and more meal/day (6-8 month child)/ 3 and more meal/day (9-23 month child)	6	higher income 13000 and more	high child feeding index (score 5-7)	normal to overweight	no anxity (0-4)	depression (5-27)
Household 4 and lessthan 4	housewife	4	mild food insecure (2-7)	secure/mild food insecure	more than 7 days	some time	some time	never	never	never	never	4	No anixity (GAD 0-4)	some time	some time	some time	never	never	never	never	never	never	3	minimal/no depression (PHQ 0-4)	normal (WAZ -1.99 to higher)	not stunted	not wasted	small business/service	secondary to higher	no breast feeding previous day	bottle feed previous day (yes)	1-3 Food Groups	1 meal/day (6-8 month child) /1-2 meal/day (9-23 month)	2	higher income 13000 and more	below child feeding index (scoe 1-4)	normal to overweight	no anxity (0-4)	no depression (0-4)
Household 4 and lessthan 4	housewife	4	mild food insecure (2-7)	secure/mild food insecure	more than 7 days	some time	some time	some time	never	never	never	5	Mild Anixity (GAD 5-9)	some time	some time	some time	some time	never	never	never	never	never	4	minimal/no depression (PHQ 0-4)	normal (WAZ -1.99 to higher)	not stunted	not wasted	small business/service	uneducated /primary	Breast feeding previous day (yes)	No (no bottle feeding)	1-3 Food Groups	1 meal/day (6-8 month child) /1-2 meal/day (9-23 month)	5	higher income 13000 and more	high child feeding index (score 5-7)	normal to overweight	any kind of anxity (5-21)	no depression (0-4)
Household 5 and more than 5	housewife	6	mild food insecure (2-7)	secure/mild food insecure	some time	some time	some time	never	some time	never	never	4	No anixity (GAD 0-4)	more than 7 days	some time	more than 7 days	more than 7 days	more than 7 days	never	never	never	never	9	Mild depression (PHQ 5-9)	normal (WAZ -1.99 to higher)	stunted	not wasted	laboure/riksha/van driver	uneducated /primary	Breast feeding previous day (yes)	bottle feed previous day (yes)	1-3 Food Groups	1 meal/day (6-8 month child) /1-2 meal/day (9-23 month)	4	low income >13000	below child feeding index (scoe 1-4)	normal to overweight	no anxity (0-4)	depression (5-27)
Household 4 and lessthan 4	housewife	5	mild food insecure (2-7)	secure/mild food insecure	some time	some time	some time	never	never	never	never	3	No anixity (GAD 0-4)	more than 7 days	more than 7 days	more than 7 days	more than 7 days	more than 7 days	some time	some time	never	never	12	Moderate depression (PHQ 10-14)	normal (WAZ -1.99 to higher)	stunted	not wasted	small business/service	secondary to higher	Breast feeding previous day (yes)	bottle feed previous day (yes)	1-3 Food Groups	1 meal/day (6-8 month child) /1-2 meal/day (9-23 month)	4	higher income 13000 and more	below child feeding index (scoe 1-4)	normal to overweight	no anxity (0-4)	depression (5-27)
Household 5 and more than 5	housewife	5	mild food insecure (2-7)	secure/mild food insecure	more than 7 days	more than 7 days	some time	some time	never	never	never	6	Mild Anixity (GAD 5-9)	some time	some time	some time	never	never	never	never	never	never	3	minimal/no depression (PHQ 0-4)	normal (WAZ -1.99 to higher)	not stunted	not wasted	small business/service	secondary to higher	Breast feeding previous day (yes)	bottle feed previous day (yes)	1-3 Food Groups	1 meal/day (6-8 month child) /1-2 meal/day (9-23 month)	4	higher income 13000 and more	below child feeding index (scoe 1-4)	normal to overweight	any kind of anxity (5-21)	no depression (0-4)
Household 4 and lessthan 4	housewife	7	mild food insecure (2-7)	secure/mild food insecure	more than 7 days	some time	never	never	never	never	never	3	No anixity (GAD 0-4)	some time	more than 7 days	more than 7 days	some time	never	never	never	never	never	6	Mild depression (PHQ 5-9)	normal (WAZ -1.99 to higher)	stunted	not wasted	laboure/riksha/van driver	secondary to higher	Breast feeding previous day (yes)	No (no bottle feeding)	1-3 Food Groups	2 and more meal/day (6-8 month child)/ 3 and more meal/day (9-23 month child)	6	low income >13000	high child feeding index (score 5-7)	normal to overweight	no anxity (0-4)	depression (5-27)
Household 5 and more than 5	housewife	0	food secure	secure/mild food insecure	some time	never	never	never	never	never	never	1	No anixity (GAD 0-4)	some time	some time	some time	some time	never	never	never	never	never	4	minimal/no depression (PHQ 0-4)	normal (WAZ -1.99 to higher)	not stunted	not wasted	laboure/riksha/van driver	secondary to higher	no breast feeding previous day	No (no bottle feeding)	4 and more Food Groups	2 and more meal/day (6-8 month child)/ 3 and more meal/day (9-23 month child)	5	higher income 13000 and more	high child feeding index (score 5-7)	normal to overweight	no anxity (0-4)	no depression (0-4)
Household 5 and more than 5	others (2Service holders, business, day laborer)	3	mild food insecure (2-7)	secure/mild food insecure	more than 7 days	some time	some time	some time	never	never	never	5	Mild Anixity (GAD 5-9)	some time	some time	some time	some time	never	never	never	never	never	4	minimal/no depression (PHQ 0-4)	normal (WAZ -1.99 to higher)	not stunted	not wasted	small business/service	uneducated /primary	no breast feeding previous day	No (no bottle feeding)	4 and more Food Groups	2 and more meal/day (6-8 month child)/ 3 and more meal/day (9-23 month child)	5	higher income 13000 and more	high child feeding index (score 5-7)	normal to overweight	any kind of anxity (5-21)	no depression (0-4)
Household 4 and lessthan 4	housewife	0	food secure	secure/mild food insecure	some time	some time	never	never	never	never	never	2	No anixity (GAD 0-4)	some time	some time	some time	never	never	never	never	never	never	3	minimal/no depression (PHQ 0-4)	normal (WAZ -1.99 to higher)	not stunted	not wasted	small business/service	uneducated /primary	Breast feeding previous day (yes)	bottle feed previous day (yes)	1-3 Food Groups	2 and more meal/day (6-8 month child)/ 3 and more meal/day (9-23 month child)	5	higher income 13000 and more	high child feeding index (score 5-7)	normal to overweight	no anxity (0-4)	no depression (0-4)
Household 4 and lessthan 4	housewife	6	mild food insecure (2-7)	secure/mild food insecure	some time	some time	some time	some time	never	never	never	4	No anixity (GAD 0-4)	more than 7 days	more than 7 days	some time	never	never	never	never	never	never	5	Mild depression (PHQ 5-9)	normal (WAZ -1.99 to higher)	stunted	not wasted	laboure/riksha/van driver	secondary to higher	Breast feeding previous day (yes)	bottle feed previous day (yes)	1-3 Food Groups	1 meal/day (6-8 month child) /1-2 meal/day (9-23 month)	4	low income >13000	below child feeding index (scoe 1-4)	normal to overweight	no anxity (0-4)	depression (5-27)
Household 4 and lessthan 4	housewife	5	mild food insecure (2-7)	secure/mild food insecure	some time	some time	some time	some time	never	never	never	4	No anixity (GAD 0-4)	more than 7 days	more than 7 days	more than 7 days	some time	some time	never	never	never	never	8	Mild depression (PHQ 5-9)	normal (WAZ -1.99 to higher)	not stunted	not wasted	laboure/riksha/van driver	uneducated /primary	Breast feeding previous day (yes)	No (no bottle feeding)	1-3 Food Groups	2 and more meal/day (6-8 month child)/ 3 and more meal/day (9-23 month child)	6	low income >13000	high child feeding index (score 5-7)	normal to overweight	no anxity (0-4)	depression (5-27)
Household 5 and more than 5	housewife	11	Moderate food Insecure (8-11)	moderate to severe food insecure	some time	some time	some time	never	never	never	never	3	No anixity (GAD 0-4)	some time	some time	never	never	never	never	never	never	never	2	minimal/no depression (PHQ 0-4)	normal (WAZ -1.99 to higher)	not stunted	not wasted	laboure/riksha/van driver	uneducated /primary	Breast feeding previous day (yes)	No (no bottle feeding)	1-3 Food Groups	2 and more meal/day (6-8 month child)/ 3 and more meal/day (9-23 month child)	6	low income >13000	high child feeding index (score 5-7)	normal to overweight	no anxity (0-4)	no depression (0-4)
Household 4 and lessthan 4	housewife	0	food secure	secure/mild food insecure	some time	some time	some time	never	never	never	never	3	No anixity (GAD 0-4)	some time	some time	some time	never	never	never	never	never	never	3	minimal/no depression (PHQ 0-4)	normal (WAZ -1.99 to higher)	not stunted	not wasted	small business/service	secondary to higher	Breast feeding previous day (yes)	No (no bottle feeding)	1-3 Food Groups	2 and more meal/day (6-8 month child)/ 3 and more meal/day (9-23 month child)	6	higher income 13000 and more	high child feeding index (score 5-7)	normal to overweight	no anxity (0-4)	no depression (0-4)
Household 4 and lessthan 4	housewife	3	mild food insecure (2-7)	secure/mild food insecure	never	never	never	never	never	never	never	0	No anixity (GAD 0-4)	never	never	never	never	never	never	never	never	never	0	minimal/no depression (PHQ 0-4)	normal (WAZ -1.99 to higher)	not stunted	not wasted	laboure/riksha/van driver	uneducated /primary	Breast feeding previous day (yes)	No (no bottle feeding)	1-3 Food Groups	2 and more meal/day (6-8 month child)/ 3 and more meal/day (9-23 month child)	6	higher income 13000 and more	high child feeding index (score 5-7)	normal to overweight	no anxity (0-4)	no depression (0-4)
Household 4 and lessthan 4	housewife	1	food secure	secure/mild food insecure	more than 7 days	more than 7 days	some time	never	never	never	never	5	Mild Anixity (GAD 5-9)	almost daily	some time	never	never	never	never	never	never	never	4	minimal/no depression (PHQ 0-4)	normal (WAZ -1.99 to higher)	stunted	not wasted	small business/service	secondary to higher	Breast feeding previous day (yes)	bottle feed previous day (yes)	1-3 Food Groups	1 meal/day (6-8 month child) /1-2 meal/day (9-23 month)	4	low income >13000	below child feeding index (scoe 1-4)	normal to overweight	any kind of anxity (5-21)	no depression (0-4)
Household 4 and lessthan 4	others (2Service holders, business, day laborer)	0	food secure	secure/mild food insecure	more than 7 days	some time	some time	never	never	never	never	4	No anixity (GAD 0-4)	never	never	never	never	never	never	never	never	never	0	minimal/no depression (PHQ 0-4)	normal (WAZ -1.99 to higher)	stunted	not wasted	laboure/riksha/van driver	secondary to higher	Breast feeding previous day (yes)	No (no bottle feeding)	4 and more Food Groups	2 and more meal/day (6-8 month child)/ 3 and more meal/day (9-23 month child)	7	higher income 13000 and more	high child feeding index (score 5-7)	normal to overweight	no anxity (0-4)	no depression (0-4)
Household 4 and lessthan 4	housewife	9	Moderate food Insecure (8-11)	moderate to severe food insecure	more than 7 days	some time	some time	some time	never	never	never	5	Mild Anixity (GAD 5-9)	never	never	never	never	never	never	never	never	never	0	minimal/no depression (PHQ 0-4)	normal (WAZ -1.99 to higher)	not stunted	not wasted	small business/service	uneducated /primary	Breast feeding previous day (yes)	No (no bottle feeding)	1-3 Food Groups	1 meal/day (6-8 month child) /1-2 meal/day (9-23 month)	5	low income >13000	high child feeding index (score 5-7)	normal to overweight	any kind of anxity (5-21)	no depression (0-4)
Household 4 and lessthan 4	housewife	0	food secure	secure/mild food insecure	some time	some time	never	never	never	never	never	2	No anixity (GAD 0-4)	some time	some time	never	never	never	never	never	never	never	2	minimal/no depression (PHQ 0-4)	normal (WAZ -1.99 to higher)	not stunted	not wasted	small business/service	secondary to higher	Breast feeding previous day (yes)	bottle feed previous day (yes)	1-3 Food Groups	2 and more meal/day (6-8 month child)/ 3 and more meal/day (9-23 month child)	5	higher income 13000 and more	high child feeding index (score 5-7)	normal to overweight	no anxity (0-4)	no depression (0-4)
Household 4 and lessthan 4	housewife	6	mild food insecure (2-7)	secure/mild food insecure	some time	some time	never	never	never	never	never	2	No anixity (GAD 0-4)	some time	some time	never	never	never	never	never	never	never	2	minimal/no depression (PHQ 0-4)	normal (WAZ -1.99 to higher)	not stunted	not wasted	small business/service	uneducated /primary	no breast feeding previous day	No (no bottle feeding)	1-3 Food Groups	2 and more meal/day (6-8 month child)/ 3 and more meal/day (9-23 month child)	4	higher income 13000 and more	below child feeding index (scoe 1-4)	normal to overweight	no anxity (0-4)	no depression (0-4)
Household 4 and lessthan 4	housewife	0	food secure	secure/mild food insecure	never	never	never	never	never	never	never	0	No anixity (GAD 0-4)	never	never	never	never	never	never	never	never	never	0	minimal/no depression (PHQ 0-4)	normal (WAZ -1.99 to higher)	not stunted	wasted	laboure/riksha/van driver	uneducated /primary	Breast feeding previous day (yes)	No (no bottle feeding)	4 and more Food Groups	2 and more meal/day (6-8 month child)/ 3 and more meal/day (9-23 month child)	7	low income >13000	high child feeding index (score 5-7)	normal to overweight	no anxity (0-4)	no depression (0-4)
Household 4 and lessthan 4	housewife	12	severe food insecure (12-27)	moderate to severe food insecure	almost daily	almost daily	almost daily	more than 7 days	more than 7 days	some time	some time	15	Severe Anxity (GAD 15-21)	more than 7 days	more than 7 days	more than 7 days	more than 7 days	some time	some time	never	never	never	10	Moderate depression (PHQ 10-14)	underweight (WAZ, -2.0 Sd to lower)	stunted	not wasted	laboure/riksha/van driver	secondary to higher	no breast feeding previous day	bottle feed previous day (yes)	1-3 Food Groups	1 meal/day (6-8 month child) /1-2 meal/day (9-23 month)	2	higher income 13000 and more	below child feeding index (scoe 1-4)	underweight	any kind of anxity (5-21)	depression (5-27)
Household 4 and lessthan 4	housewife	0	food secure	secure/mild food insecure	more than 7 days	more than 7 days	some time	some time	never	never	never	6	Mild Anixity (GAD 5-9)	never	never	never	never	never	never	never	never	never	0	minimal/no depression (PHQ 0-4)	normal (WAZ -1.99 to higher)	not stunted	not wasted	small business/service	secondary to higher	Breast feeding previous day (yes)	bottle feed previous day (yes)	4 and more Food Groups	2 and more meal/day (6-8 month child)/ 3 and more meal/day (9-23 month child)	6	higher income 13000 and more	high child feeding index (score 5-7)	normal to overweight	any kind of anxity (5-21)	no depression (0-4)
Household 4 and lessthan 4	housewife	0	food secure	secure/mild food insecure	more than 7 days	some time	some time	never	never	never	never	4	No anixity (GAD 0-4)	never	never	never	never	never	never	never	never	never	0	minimal/no depression (PHQ 0-4)	underweight (WAZ, -2.0 Sd to lower)	not stunted	not wasted	laboure/riksha/van driver	secondary to higher	Breast feeding previous day (yes)	No (no bottle feeding)	4 and more Food Groups	2 and more meal/day (6-8 month child)/ 3 and more meal/day (9-23 month child)	7	higher income 13000 and more	high child feeding index (score 5-7)	normal to overweight	no anxity (0-4)	no depression (0-4)
Household 4 and lessthan 4	housewife	6	mild food insecure (2-7)	secure/mild food insecure	almost daily	more than 7 days	more than 7 days	some time	some time	some time	never	10	Moderate Anxity (GAD 10-14)	more than 7 days	more than 7 days	more than 7 days	more than 7 days	some time	some time	never	never	never	10	Moderate depression (PHQ 10-14)	underweight (WAZ, -2.0 Sd to lower)	not stunted	wasted	laboure/riksha/van driver	uneducated /primary	Breast feeding previous day (yes)	No (no bottle feeding)	1-3 Food Groups	2 and more meal/day (6-8 month child)/ 3 and more meal/day (9-23 month child)	6	low income >13000	high child feeding index (score 5-7)	normal to overweight	any kind of anxity (5-21)	depression (5-27)
Household 5 and more than 5	housewife	9	Moderate food Insecure (8-11)	moderate to severe food insecure	some time	some time	some time	never	some time	never	never	4	No anixity (GAD 0-4)	some time	some time	some time	some time	never	never	never	never	never	4	minimal/no depression (PHQ 0-4)	underweight (WAZ, -2.0 Sd to lower)	not stunted	wasted	small business/service	secondary to higher	Breast feeding previous day (yes)	bottle feed previous day (yes)	1-3 Food Groups	1 meal/day (6-8 month child) /1-2 meal/day (9-23 month)	4	higher income 13000 and more	below child feeding index (scoe 1-4)	normal to overweight	no anxity (0-4)	no depression (0-4)
Household 4 and lessthan 4	housewife	0	food secure	secure/mild food insecure	never	never	never	never	never	never	never	0	No anixity (GAD 0-4)	never	never	never	never	never	never	never	never	never	0	minimal/no depression (PHQ 0-4)	normal (WAZ -1.99 to higher)	not stunted	not wasted	small business/service	secondary to higher	Breast feeding previous day (yes)	No (no bottle feeding)	4 and more Food Groups	2 and more meal/day (6-8 month child)/ 3 and more meal/day (9-23 month child)	7	higher income 13000 and more	high child feeding index (score 5-7)	normal to overweight	no anxity (0-4)	no depression (0-4)
Household 4 and lessthan 4	housewife	5	mild food insecure (2-7)	secure/mild food insecure	almost daily	more than 7 days	some time	more than 7 days	some time	some time	never	10	Moderate Anxity (GAD 10-14)	almost daily	more than 7 days	some time	never	never	never	never	never	never	6	Mild depression (PHQ 5-9)	normal (WAZ -1.99 to higher)	not stunted	not wasted	laboure/riksha/van driver	secondary to higher	no breast feeding previous day	No (no bottle feeding)	4 and more Food Groups	2 and more meal/day (6-8 month child)/ 3 and more meal/day (9-23 month child)	5	higher income 13000 and more	high child feeding index (score 5-7)	normal to overweight	any kind of anxity (5-21)	depression (5-27)
Household 4 and lessthan 4	housewife	5	mild food insecure (2-7)	secure/mild food insecure	more than 7 days	some time	some time	never	never	never	never	4	No anixity (GAD 0-4)	some time	some time	more than 7 days	some time	some time	some time	some time	never	more than 7 days	10	Moderate depression (PHQ 10-14)	normal (WAZ -1.99 to higher)	not stunted	wasted	laboure/riksha/van driver	uneducated /primary	Breast feeding previous day (yes)	No (no bottle feeding)	1-3 Food Groups	2 and more meal/day (6-8 month child)/ 3 and more meal/day (9-23 month child)	6	low income >13000	high child feeding index (score 5-7)	normal to overweight	no anxity (0-4)	depression (5-27)
Household 4 and lessthan 4	housewife	10	Moderate food Insecure (8-11)	moderate to severe food insecure	some time	some time	some time	some time	never	never	never	4	No anixity (GAD 0-4)	more than 7 days	more than 7 days	some time	some time	some time	never	never	never	never	7	Mild depression (PHQ 5-9)	underweight (WAZ, -2.0 Sd to lower)	stunted	not wasted	laboure/riksha/van driver	secondary to higher	Breast feeding previous day (yes)	bottle feed previous day (yes)	1-3 Food Groups	1 meal/day (6-8 month child) /1-2 meal/day (9-23 month)	4	low income >13000	below child feeding index (scoe 1-4)	normal to overweight	no anxity (0-4)	depression (5-27)
Household 4 and lessthan 4	housewife	0	food secure	secure/mild food insecure	some time	some time	some time	some time	never	never	never	4	No anixity (GAD 0-4)	almost daily	almost daily	almost daily	more than 7 days	more than 7 days	more than 7 days	never	never	never	15	Severe depression (PHQ 15-27)	underweight (WAZ, -2.0 Sd to lower)	not stunted	wasted	small business/service	secondary to higher	Breast feeding previous day (yes)	No (no bottle feeding)	1-3 Food Groups	1 meal/day (6-8 month child) /1-2 meal/day (9-23 month)	5	higher income 13000 and more	high child feeding index (score 5-7)	normal to overweight	no anxity (0-4)	depression (5-27)
Household 4 and lessthan 4	housewife	0	food secure	secure/mild food insecure	more than 7 days	more than 7 days	more than 7 days	more than 7 days	some time	some time	never	10	Moderate Anxity (GAD 10-14)	never	never	never	never	never	never	never	never	never	0	minimal/no depression (PHQ 0-4)	normal (WAZ -1.99 to higher)	not stunted	not wasted	laboure/riksha/van driver	secondary to higher	no breast feeding previous day	bottle feed previous day (yes)	1-3 Food Groups	1 meal/day (6-8 month child) /1-2 meal/day (9-23 month)	2	low income >13000	below child feeding index (scoe 1-4)	normal to overweight	any kind of anxity (5-21)	no depression (0-4)
Household 4 and lessthan 4	housewife	5	mild food insecure (2-7)	secure/mild food insecure	some time	never	some time	some time	some time	never	never	4	No anixity (GAD 0-4)	never	some time	never	some time	some time	some time	some time	never	some time	6	Mild depression (PHQ 5-9)	normal (WAZ -1.99 to higher)	stunted	not wasted	laboure/riksha/van driver	uneducated /primary	Breast feeding previous day (yes)	No (no bottle feeding)	1-3 Food Groups	2 and more meal/day (6-8 month child)/ 3 and more meal/day (9-23 month child)	6	low income >13000	high child feeding index (score 5-7)	normal to overweight	no anxity (0-4)	depression (5-27)
Household 5 and more than 5	others (2Service holders, business, day laborer)	10	Moderate food Insecure (8-11)	moderate to severe food insecure	some time	some time	some time	never	never	never	never	3	No anixity (GAD 0-4)	some time	some time	never	never	never	never	never	never	never	2	minimal/no depression (PHQ 0-4)	normal (WAZ -1.99 to higher)	not stunted	not wasted	laboure/riksha/van driver	uneducated /primary	Breast feeding previous day (yes)	No (no bottle feeding)	1-3 Food Groups	2 and more meal/day (6-8 month child)/ 3 and more meal/day (9-23 month child)	6	low income >13000	high child feeding index (score 5-7)	normal to overweight	no anxity (0-4)	no depression (0-4)
Household 4 and lessthan 4	housewife	0	food secure	secure/mild food insecure	never	never	never	never	never	never	never	0	No anixity (GAD 0-4)	some time	never	never	some time	never	some time	some time	never	never	4	minimal/no depression (PHQ 0-4)	normal (WAZ -1.99 to higher)	not stunted	not wasted	laboure/riksha/van driver	secondary to higher	Breast feeding previous day (yes)	bottle feed previous day (yes)	1-3 Food Groups	2 and more meal/day (6-8 month child)/ 3 and more meal/day (9-23 month child)	5	higher income 13000 and more	high child feeding index (score 5-7)	underweight	no anxity (0-4)	no depression (0-4)
Household 4 and lessthan 4	housewife	15	severe food insecure (12-27)	moderate to severe food insecure	more than 7 days	some time	some time	some time	never	never	never	5	Mild Anixity (GAD 5-9)	never	never	never	never	never	never	never	never	never	0	minimal/no depression (PHQ 0-4)	normal (WAZ -1.99 to higher)	not stunted	not wasted	laboure/riksha/van driver	secondary to higher	Breast feeding previous day (yes)	bottle feed previous day (yes)	1-3 Food Groups	1 meal/day (6-8 month child) /1-2 meal/day (9-23 month)	4	low income >13000	below child feeding index (scoe 1-4)	normal to overweight	any kind of anxity (5-21)	no depression (0-4)
Household 5 and more than 5	housewife	16	severe food insecure (12-27)	moderate to severe food insecure	more than 7 days	some time	some time	never	never	never	never	4	No anixity (GAD 0-4)	some time	some time	some time	never	never	never	never	never	never	3	minimal/no depression (PHQ 0-4)	normal (WAZ -1.99 to higher)	stunted	not wasted	small business/service	uneducated /primary	Breast feeding previous day (yes)	No (no bottle feeding)	1-3 Food Groups	2 and more meal/day (6-8 month child)/ 3 and more meal/day (9-23 month child)	6	higher income 13000 and more	high child feeding index (score 5-7)	normal to overweight	no anxity (0-4)	no depression (0-4)
Household 5 and more than 5	housewife	9	Moderate food Insecure (8-11)	moderate to severe food insecure	almost daily	more than 7 days	more than 7 days	some time	some time	some time	never	10	Moderate Anxity (GAD 10-14)	almost daily	more than 7 days	more than 7 days	more than 7 days	more than 7 days	some time	some time	never	never	13	Moderate depression (PHQ 10-14)	underweight (WAZ, -2.0 Sd to lower)	stunted	not wasted	laboure/riksha/van driver	uneducated /primary	Breast feeding previous day (yes)	No (no bottle feeding)	0 Food Group	0 meal/day	3	low income >13000	below child feeding index (scoe 1-4)	underweight	any kind of anxity (5-21)	depression (5-27)
Household 4 and lessthan 4	housewife	1	food secure	secure/mild food insecure	more than 7 days	some time	some time	never	never	never	never	4	No anixity (GAD 0-4)	some time	some time	some time	some time	never	never	never	never	never	4	minimal/no depression (PHQ 0-4)	underweight (WAZ, -2.0 Sd to lower)	not stunted	not wasted	laboure/riksha/van driver	uneducated /primary	Breast feeding previous day (yes)	No (no bottle feeding)	0 Food Group	0 meal/day	3	low income >13000	below child feeding index (scoe 1-4)	normal to overweight	no anxity (0-4)	no depression (0-4)
Household 4 and lessthan 4	housewife	10	Moderate food Insecure (8-11)	moderate to severe food insecure	more than 7 days	some time	some time	never	some time	never	never	5	Mild Anixity (GAD 5-9)	more than 7 days	some time	some time	some time	some time	never	never	never	never	6	Mild depression (PHQ 5-9)	normal (WAZ -1.99 to higher)	stunted	not wasted	laboure/riksha/van driver	secondary to higher	Breast feeding previous day (yes)	No (no bottle feeding)	0 Food Group	0 meal/day	3	low income >13000	below child feeding index (scoe 1-4)	normal to overweight	any kind of anxity (5-21)	depression (5-27)
Household 4 and lessthan 4	housewife	5	mild food insecure (2-7)	secure/mild food insecure	more than 7 days	more than 7 days	some time	some time	never	never	never	6	Mild Anixity (GAD 5-9)	some time	some time	some time	more than 7 days	never	never	never	more than 7 days	never	7	Mild depression (PHQ 5-9)	normal (WAZ -1.99 to higher)	not stunted	not wasted	laboure/riksha/van driver	uneducated /primary	Breast feeding previous day (yes)	No (no bottle feeding)	0 Food Group	0 meal/day	3	low income >13000	below child feeding index (scoe 1-4)	normal to overweight	any kind of anxity (5-21)	depression (5-27)
Household 5 and more than 5	housewife	7	mild food insecure (2-7)	secure/mild food insecure	more than 7 days	more than 7 days	some time	more than 7 days	some time	some time	some time	10	Moderate Anxity (GAD 10-14)	some time	some time	some time	some time	never	never	never	never	never	4	minimal/no depression (PHQ 0-4)	normal (WAZ -1.99 to higher)	not stunted	not wasted	laboure/riksha/van driver	uneducated /primary	Breast feeding previous day (yes)	No (no bottle feeding)	1-3 Food Groups	1 meal/day (6-8 month child) /1-2 meal/day (9-23 month)	5	low income >13000	high child feeding index (score 5-7)	normal to overweight	any kind of anxity (5-21)	no depression (0-4)
Household 4 and lessthan 4	housewife	12	severe food insecure (12-27)	moderate to severe food insecure	more than 7 days	more than 7 days	some time	some time	some time	some time	some time	9	Mild Anixity (GAD 5-9)	some time	some time	some time	more than 7 days	never	never	never	never	never	5	Mild depression (PHQ 5-9)	underweight (WAZ, -2.0 Sd to lower)	stunted	not wasted	laboure/riksha/van driver	uneducated /primary	Breast feeding previous day (yes)	No (no bottle feeding)	0 Food Group	0 meal/day	3	low income >13000	below child feeding index (scoe 1-4)	normal to overweight	any kind of anxity (5-21)	depression (5-27)
Household 5 and more than 5	housewife	5	mild food insecure (2-7)	secure/mild food insecure	more than 7 days	more than 7 days	more than 7 days	more than 7 days	some time	some time	some time	11	Moderate Anxity (GAD 10-14)	more than 7 days	never	never	almost daily	never	never	some time	some time	never	7	Mild depression (PHQ 5-9)	normal (WAZ -1.99 to higher)	not stunted	not wasted	laboure/riksha/van driver	uneducated /primary	Breast feeding previous day (yes)	No (no bottle feeding)	0 Food Group	0 meal/day	3	low income >13000	below child feeding index (scoe 1-4)	normal to overweight	any kind of anxity (5-21)	depression (5-27)
Household 5 and more than 5	housewife	7	mild food insecure (2-7)	secure/mild food insecure	some time	never	never	never	never	never	never	1	No anixity (GAD 0-4)	never	never	some time	never	never	never	never	some time	never	2	minimal/no depression (PHQ 0-4)	normal (WAZ -1.99 to higher)	not stunted	not wasted	laboure/riksha/van driver	uneducated /primary	Breast feeding previous day (yes)	No (no bottle feeding)	0 Food Group	0 meal/day	3	higher income 13000 and more	below child feeding index (scoe 1-4)	normal to overweight	no anxity (0-4)	no depression (0-4)
Household 4 and lessthan 4	housewife	13	severe food insecure (12-27)	moderate to severe food insecure	almost daily	more than 7 days	more than 7 days	some time	some time	some time	never	10	Moderate Anxity (GAD 10-14)	more than 7 days	more than 7 days	more than 7 days	some time	some time	some time	some time	never	never	10	Moderate depression (PHQ 10-14)	underweight (WAZ, -2.0 Sd to lower)	stunted	not wasted	laboure/riksha/van driver	uneducated /primary	Breast feeding previous day (yes)	No (no bottle feeding)	0 Food Group	0 meal/day	3	low income >13000	below child feeding index (scoe 1-4)	normal to overweight	any kind of anxity (5-21)	depression (5-27)
Household 5 and more than 5	housewife	5	mild food insecure (2-7)	secure/mild food insecure	some time	never	never	never	never	never	never	1	No anixity (GAD 0-4)	more than 7 days	more than 7 days	more than 7 days	some time	never	never	never	never	never	7	Mild depression (PHQ 5-9)	normal (WAZ -1.99 to higher)	not stunted	not wasted	small business/service	secondary to higher	Breast feeding previous day (yes)	No (no bottle feeding)	0 Food Group	0 meal/day	3	higher income 13000 and more	below child feeding index (scoe 1-4)	normal to overweight	no anxity (0-4)	depression (5-27)
Household 4 and lessthan 4	housewife	7	mild food insecure (2-7)	secure/mild food insecure	never	never	some time	never	never	never	never	1	No anixity (GAD 0-4)	some time	never	never	some time	never	never	never	never	never	2	minimal/no depression (PHQ 0-4)	normal (WAZ -1.99 to higher)	not stunted	not wasted	laboure/riksha/van driver	secondary to higher	Breast feeding previous day (yes)	No (no bottle feeding)	0 Food Group	0 meal/day	3	low income >13000	below child feeding index (scoe 1-4)	normal to overweight	no anxity (0-4)	no depression (0-4)
Household 4 and lessthan 4	housewife	9	Moderate food Insecure (8-11)	moderate to severe food insecure	almost daily	more than 7 days	more than 7 days	some time	some time	some time	never	10	Moderate Anxity (GAD 10-14)	never	never	never	some time	never	never	never	never	never	1	minimal/no depression (PHQ 0-4)	normal (WAZ -1.99 to higher)	not stunted	not wasted	laboure/riksha/van driver	secondary to higher	no breast feeding previous day	bottle feed previous day (yes)	1-3 Food Groups	1 meal/day (6-8 month child) /1-2 meal/day (9-23 month)	2	low income >13000	below child feeding index (scoe 1-4)	normal to overweight	any kind of anxity (5-21)	no depression (0-4)
Household 4 and lessthan 4	housewife	0	food secure	secure/mild food insecure	some time	some time	never	never	never	never	never	2	No anixity (GAD 0-4)	never	some time	almost daily	almost daily	never	never	never	almost daily	never	10	Moderate depression (PHQ 10-14)	normal (WAZ -1.99 to higher)	not stunted	not wasted	small business/service	secondary to higher	no breast feeding previous day	No (no bottle feeding)	0 Food Group	0 meal/day	1	higher income 13000 and more	below child feeding index (scoe 1-4)	normal to overweight	no anxity (0-4)	depression (5-27)
Household 4 and lessthan 4	housewife	7	mild food insecure (2-7)	secure/mild food insecure	never	never	never	never	never	never	never	0	No anixity (GAD 0-4)	some time	never	never	some time	never	never	never	never	never	2	minimal/no depression (PHQ 0-4)	normal (WAZ -1.99 to higher)	not stunted	not wasted	laboure/riksha/van driver	secondary to higher	Breast feeding previous day (yes)	No (no bottle feeding)	4 and more Food Groups	2 and more meal/day (6-8 month child)/ 3 and more meal/day (9-23 month child)	7	low income >13000	high child feeding index (score 5-7)	normal to overweight	no anxity (0-4)	no depression (0-4)
Household 5 and more than 5	others (2Service holders, business, day laborer)	4	mild food insecure (2-7)	secure/mild food insecure	some time	never	some time	never	some time	never	never	3	No anixity (GAD 0-4)	some time	some time	some time	some time	never	never	never	never	never	4	minimal/no depression (PHQ 0-4)	normal (WAZ -1.99 to higher)	not stunted	not wasted	laboure/riksha/van driver	secondary to higher	Breast feeding previous day (yes)	bottle feed previous day (yes)	1-3 Food Groups	1 meal/day (6-8 month child) /1-2 meal/day (9-23 month)	4	low income >13000	below child feeding index (scoe 1-4)	underweight	no anxity (0-4)	no depression (0-4)
Household 5 and more than 5	others (2Service holders, business, day laborer)	1	food secure	secure/mild food insecure	some time	some time	some time	never	some time	never	never	4	No anixity (GAD 0-4)	some time	some time	some time	some time	never	never	never	never	never	4	minimal/no depression (PHQ 0-4)	underweight (WAZ, -2.0 Sd to lower)	not stunted	not wasted	laboure/riksha/van driver	uneducated /primary	Breast feeding previous day (yes)	No (no bottle feeding)	0 Food Group	0 meal/day	3	higher income 13000 and more	below child feeding index (scoe 1-4)	normal to overweight	no anxity (0-4)	no depression (0-4)
Household 4 and lessthan 4	housewife	0	food secure	secure/mild food insecure	some time	never	never	never	never	never	never	1	No anixity (GAD 0-4)	never	never	more than 7 days	never	some time	never	never	never	never	3	minimal/no depression (PHQ 0-4)	normal (WAZ -1.99 to higher)	not stunted	not wasted	small business/service	secondary to higher	Breast feeding previous day (yes)	No (no bottle feeding)	4 and more Food Groups	2 and more meal/day (6-8 month child)/ 3 and more meal/day (9-23 month child)	7	higher income 13000 and more	high child feeding index (score 5-7)	normal to overweight	no anxity (0-4)	no depression (0-4)
Household 4 and lessthan 4	housewife	7	mild food insecure (2-7)	secure/mild food insecure	more than 7 days	more than 7 days	some time	never	some time	never	never	6	Mild Anixity (GAD 5-9)	never	never	never	some time	never	never	never	never	never	1	minimal/no depression (PHQ 0-4)	normal (WAZ -1.99 to higher)	not stunted	not wasted	laboure/riksha/van driver	uneducated /primary	Breast feeding previous day (yes)	No (no bottle feeding)	0 Food Group	0 meal/day	3	low income >13000	below child feeding index (scoe 1-4)	normal to overweight	any kind of anxity (5-21)	no depression (0-4)
Household 5 and more than 5	housewife	0	food secure	secure/mild food insecure	some time	some time	some time	some time	never	never	never	4	No anixity (GAD 0-4)	never	never	never	never	never	never	never	never	never	0	minimal/no depression (PHQ 0-4)	normal (WAZ -1.99 to higher)	not stunted	wasted	small business/service	uneducated /primary	Breast feeding previous day (yes)	No (no bottle feeding)	1-3 Food Groups	1 meal/day (6-8 month child) /1-2 meal/day (9-23 month)	5	higher income 13000 and more	high child feeding index (score 5-7)	normal to overweight	no anxity (0-4)	no depression (0-4)
Household 5 and more than 5	housewife	0	food secure	secure/mild food insecure	more than 7 days	some time	some time	never	never	never	never	4	No anixity (GAD 0-4)	some time	never	almost daily	more than 7 days	never	never	never	never	never	6	Mild depression (PHQ 5-9)	normal (WAZ -1.99 to higher)	stunted	not wasted	small business/service	uneducated /primary	Breast feeding previous day (yes)	bottle feed previous day (yes)	1-3 Food Groups	1 meal/day (6-8 month child) /1-2 meal/day (9-23 month)	4	higher income 13000 and more	below child feeding index (scoe 1-4)	underweight	no anxity (0-4)	depression (5-27)
Household 5 and more than 5	housewife	10	Moderate food Insecure (8-11)	moderate to severe food insecure	more than 7 days	some time	some time	never	never	never	never	4	No anixity (GAD 0-4)	more than 7 days	more than 7 days	never	more than 7 days	almost daily	some time	more than 7 days	some time	never	13	Moderate depression (PHQ 10-14)	normal (WAZ -1.99 to higher)	not stunted	not wasted	laboure/riksha/van driver	uneducated /primary	Breast feeding previous day (yes)	No (no bottle feeding)	0 Food Group	0 meal/day	3	low income >13000	below child feeding index (scoe 1-4)	normal to overweight	no anxity (0-4)	depression (5-27)
Household 5 and more than 5	others (2Service holders, business, day laborer)	11	Moderate food Insecure (8-11)	moderate to severe food insecure	never	never	never	never	some time	some time	some time	3	No anixity (GAD 0-4)	never	never	never	never	never	never	never	never	never	0	minimal/no depression (PHQ 0-4)	normal (WAZ -1.99 to higher)	not stunted	not wasted	laboure/riksha/van driver	uneducated /primary	Breast feeding previous day (yes)	No (no bottle feeding)	4 and more Food Groups	1 meal/day (6-8 month child) /1-2 meal/day (9-23 month)	6	low income >13000	high child feeding index (score 5-7)	normal to overweight	no anxity (0-4)	no depression (0-4)
Household 4 and lessthan 4	housewife	7	mild food insecure (2-7)	secure/mild food insecure	never	never	some time	never	never	never	never	1	No anixity (GAD 0-4)	some time	never	never	some time	never	never	never	never	never	2	minimal/no depression (PHQ 0-4)	normal (WAZ -1.99 to higher)	not stunted	not wasted	laboure/riksha/van driver	secondary to higher	Breast feeding previous day (yes)	No (no bottle feeding)	1-3 Food Groups	1 meal/day (6-8 month child) /1-2 meal/day (9-23 month)	5	higher income 13000 and more	high child feeding index (score 5-7)	normal to overweight	no anxity (0-4)	no depression (0-4)
Household 5 and more than 5	housewife	13	severe food insecure (12-27)	moderate to severe food insecure	never	never	some time	never	never	some time	some time	3	No anixity (GAD 0-4)	some time	never	never	some time	never	never	never	never	never	2	minimal/no depression (PHQ 0-4)	normal (WAZ -1.99 to higher)	not stunted	not wasted	laboure/riksha/van driver	uneducated /primary	Breast feeding previous day (yes)	No (no bottle feeding)	1-3 Food Groups	2 and more meal/day (6-8 month child)/ 3 and more meal/day (9-23 month child)	6	low income >13000	high child feeding index (score 5-7)	normal to overweight	no anxity (0-4)	no depression (0-4)
Household 4 and lessthan 4	housewife	1	food secure	secure/mild food insecure	more than 7 days	more than 7 days	more than 7 days	some time	never	never	never	7	Mild Anixity (GAD 5-9)	never	never	never	never	never	never	never	never	never	0	minimal/no depression (PHQ 0-4)	normal (WAZ -1.99 to higher)	not stunted	not wasted	laboure/riksha/van driver	secondary to higher	Breast feeding previous day (yes)	No (no bottle feeding)	1-3 Food Groups	2 and more meal/day (6-8 month child)/ 3 and more meal/day (9-23 month child)	6	higher income 13000 and more	high child feeding index (score 5-7)	normal to overweight	any kind of anxity (5-21)	no depression (0-4)
Household 4 and lessthan 4	housewife	4	mild food insecure (2-7)	secure/mild food insecure	some time	some time	never	never	never	never	never	2	No anixity (GAD 0-4)	never	never	never	never	never	never	never	never	never	0	minimal/no depression (PHQ 0-4)	normal (WAZ -1.99 to higher)	stunted	not wasted	laboure/riksha/van driver	uneducated /primary	Breast feeding previous day (yes)	No (no bottle feeding)	0 Food Group	0 meal/day	3	higher income 13000 and more	below child feeding index (scoe 1-4)	normal to overweight	no anxity (0-4)	no depression (0-4)
Household 5 and more than 5	housewife	9	Moderate food Insecure (8-11)	moderate to severe food insecure	some time	some time	some time	never	never	never	never	3	No anixity (GAD 0-4)	never	never	never	some time	never	never	never	never	never	1	minimal/no depression (PHQ 0-4)	normal (WAZ -1.99 to higher)	not stunted	not wasted	laboure/riksha/van driver	uneducated /primary	Breast feeding previous day (yes)	No (no bottle feeding)	1-3 Food Groups	1 meal/day (6-8 month child) /1-2 meal/day (9-23 month)	5	low income >13000	high child feeding index (score 5-7)	underweight	no anxity (0-4)	no depression (0-4)
Household 4 and lessthan 4	housewife	4	mild food insecure (2-7)	secure/mild food insecure	never	never	never	never	never	never	never	0	No anixity (GAD 0-4)	more than 7 days	some time	some time	some time	never	never	never	never	never	5	Mild depression (PHQ 5-9)	normal (WAZ -1.99 to higher)	stunted	not wasted	laboure/riksha/van driver	secondary to higher	Breast feeding previous day (yes)	No (no bottle feeding)	4 and more Food Groups	2 and more meal/day (6-8 month child)/ 3 and more meal/day (9-23 month child)	7	low income >13000	high child feeding index (score 5-7)	normal to overweight	no anxity (0-4)	depression (5-27)
Household 5 and more than 5	housewife	1	food secure	secure/mild food insecure	some time	some time	some time	never	never	never	never	3	No anixity (GAD 0-4)	almost daily	more than 7 days	some time	never	almost daily	never	some time	some time	never	11	Moderate depression (PHQ 10-14)	normal (WAZ -1.99 to higher)	not stunted	not wasted	small business/service	secondary to higher	Breast feeding previous day (yes)	No (no bottle feeding)	4 and more Food Groups	2 and more meal/day (6-8 month child)/ 3 and more meal/day (9-23 month child)	7	higher income 13000 and more	high child feeding index (score 5-7)	normal to overweight	no anxity (0-4)	depression (5-27)
Household 4 and lessthan 4	housewife	4	mild food insecure (2-7)	secure/mild food insecure	some time	some time	never	never	never	never	never	2	No anixity (GAD 0-4)	some time	some time	never	more than 7 days	never	never	never	never	never	4	minimal/no depression (PHQ 0-4)	normal (WAZ -1.99 to higher)	not stunted	not wasted	laboure/riksha/van driver	uneducated /primary	Breast feeding previous day (yes)	No (no bottle feeding)	1-3 Food Groups	2 and more meal/day (6-8 month child)/ 3 and more meal/day (9-23 month child)	6	low income >13000	high child feeding index (score 5-7)	normal to overweight	no anxity (0-4)	no depression (0-4)
Household 4 and lessthan 4	housewife	0	food secure	secure/mild food insecure	more than 7 days	more than 7 days	some time	never	some time	some time	some time	8	Mild Anixity (GAD 5-9)	more than 7 days	never	some time	more than 7 days	some time	never	some time	some time	never	8	Mild depression (PHQ 5-9)	underweight (WAZ, -2.0 Sd to lower)	not stunted	not wasted	small business/service	secondary to higher	Breast feeding previous day (yes)	No (no bottle feeding)	4 and more Food Groups	2 and more meal/day (6-8 month child)/ 3 and more meal/day (9-23 month child)	7	higher income 13000 and more	high child feeding index (score 5-7)	underweight	any kind of anxity (5-21)	depression (5-27)
Household 5 and more than 5	housewife	3	mild food insecure (2-7)	secure/mild food insecure	more than 7 days	some time	some time	never	never	never	never	4	No anixity (GAD 0-4)	some time	never	never	some time	never	never	never	never	never	2	minimal/no depression (PHQ 0-4)	underweight (WAZ, -2.0 Sd to lower)	stunted	not wasted	laboure/riksha/van driver	uneducated /primary	no breast feeding previous day	bottle feed previous day (yes)	1-3 Food Groups	2 and more meal/day (6-8 month child)/ 3 and more meal/day (9-23 month child)	3	higher income 13000 and more	below child feeding index (scoe 1-4)	underweight	no anxity (0-4)	no depression (0-4)
Household 4 and lessthan 4	housewife	8	Moderate food Insecure (8-11)	moderate to severe food insecure	some time	some time	some time	some time	some time	never	some time	6	Mild Anixity (GAD 5-9)	some time	some time	never	never	some time	some time	some time	some time	never	6	Mild depression (PHQ 5-9)	normal (WAZ -1.99 to higher)	stunted	not wasted	laboure/riksha/van driver	uneducated /primary	Breast feeding previous day (yes)	bottle feed previous day (yes)	1-3 Food Groups	1 meal/day (6-8 month child) /1-2 meal/day (9-23 month)	4	low income >13000	below child feeding index (scoe 1-4)	underweight	any kind of anxity (5-21)	depression (5-27)
Household 4 and lessthan 4	housewife	7	mild food insecure (2-7)	secure/mild food insecure	never	never	some time	never	never	never	never	1	No anixity (GAD 0-4)	more than 7 days	some time	some time	some time	never	never	never	never	never	5	Mild depression (PHQ 5-9)	normal (WAZ -1.99 to higher)	stunted	not wasted	small business/service	uneducated /primary	Breast feeding previous day (yes)	No (no bottle feeding)	1-3 Food Groups	1 meal/day (6-8 month child) /1-2 meal/day (9-23 month)	5	higher income 13000 and more	high child feeding index (score 5-7)	normal to overweight	no anxity (0-4)	depression (5-27)
Household 5 and more than 5	housewife	0	food secure	secure/mild food insecure	more than 7 days	more than 7 days	more than 7 days	some time	some time	some time	some time	10	Moderate Anxity (GAD 10-14)	more than 7 days	some time	some time	more than 7 days	never	never	never	never	never	6	Mild depression (PHQ 5-9)	underweight (WAZ, -2.0 Sd to lower)	stunted	not wasted	laboure/riksha/van driver	uneducated /primary	Breast feeding previous day (yes)	bottle feed previous day (yes)	1-3 Food Groups	1 meal/day (6-8 month child) /1-2 meal/day (9-23 month)	4	higher income 13000 and more	below child feeding index (scoe 1-4)	normal to overweight	any kind of anxity (5-21)	depression (5-27)
Household 4 and lessthan 4	others (2Service holders, business, day laborer)	4	mild food insecure (2-7)	secure/mild food insecure	some time	some time	some time	some time	never	never	never	4	No anixity (GAD 0-4)	some time	never	some time	almost daily	almost daily	never	never	more than 7 days	never	10	Moderate depression (PHQ 10-14)	normal (WAZ -1.99 to higher)	stunted	not wasted	laboure/riksha/van driver	uneducated /primary	Breast feeding previous day (yes)	bottle feed previous day (yes)	1-3 Food Groups	1 meal/day (6-8 month child) /1-2 meal/day (9-23 month)	4	higher income 13000 and more	below child feeding index (scoe 1-4)	underweight	no anxity (0-4)	depression (5-27)
Household 4 and lessthan 4	housewife	0	food secure	secure/mild food insecure	more than 7 days	some time	some time	some time	never	never	never	5	Mild Anixity (GAD 5-9)	never	never	more than 7 days	never	never	never	never	never	never	2	minimal/no depression (PHQ 0-4)	normal (WAZ -1.99 to higher)	not stunted	not wasted	small business/service	secondary to higher	Breast feeding previous day (yes)	No (no bottle feeding)	4 and more Food Groups	2 and more meal/day (6-8 month child)/ 3 and more meal/day (9-23 month child)	7	higher income 13000 and more	high child feeding index (score 5-7)	normal to overweight	any kind of anxity (5-21)	no depression (0-4)
Household 4 and lessthan 4	housewife	7	mild food insecure (2-7)	secure/mild food insecure	more than 7 days	some time	some time	never	never	never	never	4	No anixity (GAD 0-4)	more than 7 days	some time	more than 7 days	never	never	never	never	never	never	5	Mild depression (PHQ 5-9)	underweight (WAZ, -2.0 Sd to lower)	stunted	not wasted	laboure/riksha/van driver	uneducated /primary	Breast feeding previous day (yes)	bottle feed previous day (yes)	0 Food Group	0 meal/day	2	low income >13000	below child feeding index (scoe 1-4)	normal to overweight	no anxity (0-4)	depression (5-27)
Household 4 and lessthan 4	housewife	1	food secure	secure/mild food insecure	never	never	never	never	never	never	never	0	No anixity (GAD 0-4)	more than 7 days	more than 7 days	some time	some time	some time	never	never	never	never	7	Mild depression (PHQ 5-9)	underweight (WAZ, -2.0 Sd to lower)	not stunted	not wasted	small business/service	secondary to higher	Breast feeding previous day (yes)	No (no bottle feeding)	1-3 Food Groups	2 and more meal/day (6-8 month child)/ 3 and more meal/day (9-23 month child)	6	higher income 13000 and more	high child feeding index (score 5-7)	normal to overweight	no anxity (0-4)	depression (5-27)
Household 4 and lessthan 4	housewife	12	severe food insecure (12-27)	moderate to severe food insecure	never	never	some time	never	more than 7 days	never	never	3	No anixity (GAD 0-4)	some time	never	some time	more than 7 days	never	never	never	never	never	4	minimal/no depression (PHQ 0-4)	normal (WAZ -1.99 to higher)	not stunted	not wasted	laboure/riksha/van driver	uneducated /primary	Breast feeding previous day (yes)	No (no bottle feeding)	1-3 Food Groups	2 and more meal/day (6-8 month child)/ 3 and more meal/day (9-23 month child)	6	low income >13000	high child feeding index (score 5-7)	normal to overweight	no anxity (0-4)	no depression (0-4)
Household 4 and lessthan 4	others (2Service holders, business, day laborer)	1	food secure	secure/mild food insecure	more than 7 days	some time	some time	never	some time	never	never	5	Mild Anixity (GAD 5-9)	never	never	some time	never	never	never	never	never	never	1	minimal/no depression (PHQ 0-4)	normal (WAZ -1.99 to higher)	not stunted	not wasted	laboure/riksha/van driver	uneducated /primary	Breast feeding previous day (yes)	No (no bottle feeding)	4 and more Food Groups	2 and more meal/day (6-8 month child)/ 3 and more meal/day (9-23 month child)	7	higher income 13000 and more	high child feeding index (score 5-7)	normal to overweight	any kind of anxity (5-21)	no depression (0-4)
Household 4 and lessthan 4	others (2Service holders, business, day laborer)	9	Moderate food Insecure (8-11)	moderate to severe food insecure	some time	some time	some time	some time	never	never	never	4	No anixity (GAD 0-4)	some time	some time	never	never	never	never	never	never	never	2	minimal/no depression (PHQ 0-4)	normal (WAZ -1.99 to higher)	stunted	not wasted	laboure/riksha/van driver	secondary to higher	Breast feeding previous day (yes)	bottle feed previous day (yes)	1-3 Food Groups	1 meal/day (6-8 month child) /1-2 meal/day (9-23 month)	4	low income >13000	below child feeding index (scoe 1-4)	normal to overweight	no anxity (0-4)	no depression (0-4)
Household 5 and more than 5	housewife	0	food secure	secure/mild food insecure	more than 7 days	some time	some time	never	never	never	never	4	No anixity (GAD 0-4)	some time	some time	some time	some time	never	never	never	never	never	4	minimal/no depression (PHQ 0-4)	underweight (WAZ, -2.0 Sd to lower)	stunted	not wasted	small business/service	secondary to higher	Breast feeding previous day (yes)	bottle feed previous day (yes)	1-3 Food Groups	1 meal/day (6-8 month child) /1-2 meal/day (9-23 month)	4	higher income 13000 and more	below child feeding index (scoe 1-4)	normal to overweight	no anxity (0-4)	no depression (0-4)
Household 4 and lessthan 4	housewife	5	mild food insecure (2-7)	secure/mild food insecure	never	never	never	never	never	never	never	0	No anixity (GAD 0-4)	some time	never	never	some time	never	never	never	never	never	2	minimal/no depression (PHQ 0-4)	normal (WAZ -1.99 to higher)	not stunted	not wasted	laboure/riksha/van driver	secondary to higher	Breast feeding previous day (yes)	No (no bottle feeding)	1-3 Food Groups	2 and more meal/day (6-8 month child)/ 3 and more meal/day (9-23 month child)	6	higher income 13000 and more	high child feeding index (score 5-7)	underweight	no anxity (0-4)	no depression (0-4)
Household 4 and lessthan 4	housewife	9	Moderate food Insecure (8-11)	moderate to severe food insecure	more than 7 days	more than 7 days	more than 7 days	more than 7 days	some time	some time	never	10	Moderate Anxity (GAD 10-14)	almost daily	never	some time	more than 7 days	some time	never	never	never	never	7	Mild depression (PHQ 5-9)	normal (WAZ -1.99 to higher)	not stunted	not wasted	laboure/riksha/van driver	secondary to higher	Breast feeding previous day (yes)	No (no bottle feeding)	4 and more Food Groups	2 and more meal/day (6-8 month child)/ 3 and more meal/day (9-23 month child)	7	low income >13000	high child feeding index (score 5-7)	normal to overweight	any kind of anxity (5-21)	depression (5-27)
Household 4 and lessthan 4	housewife	7	mild food insecure (2-7)	secure/mild food insecure	more than 7 days	some time	never	never	never	never	never	3	No anixity (GAD 0-4)	almost daily	some time	never	almost daily	some time	never	some time	more than 7 days	never	11	Moderate depression (PHQ 10-14)	normal (WAZ -1.99 to higher)	not stunted	not wasted	small business/service	secondary to higher	Breast feeding previous day (yes)	No (no bottle feeding)	4 and more Food Groups	2 and more meal/day (6-8 month child)/ 3 and more meal/day (9-23 month child)	7	higher income 13000 and more	high child feeding index (score 5-7)	normal to overweight	no anxity (0-4)	depression (5-27)
Household 5 and more than 5	others (2Service holders, business, day laborer)	4	mild food insecure (2-7)	secure/mild food insecure	never	never	some time	never	never	never	never	1	No anixity (GAD 0-4)	some time	never	never	some time	never	never	never	never	never	2	minimal/no depression (PHQ 0-4)	normal (WAZ -1.99 to higher)	not stunted	wasted	laboure/riksha/van driver	uneducated /primary	Breast feeding previous day (yes)	No (no bottle feeding)	1-3 Food Groups	2 and more meal/day (6-8 month child)/ 3 and more meal/day (9-23 month child)	6	higher income 13000 and more	high child feeding index (score 5-7)	normal to overweight	no anxity (0-4)	no depression (0-4)
Household 4 and lessthan 4	housewife	11	Moderate food Insecure (8-11)	moderate to severe food insecure	more than 7 days	some time	some time	never	never	some time	never	5	Mild Anixity (GAD 5-9)	more than 7 days	never	more than 7 days	almost daily	more than 7 days	never	never	never	never	9	Mild depression (PHQ 5-9)	normal (WAZ -1.99 to higher)	stunted	not wasted	laboure/riksha/van driver	uneducated /primary	Breast feeding previous day (yes)	No (no bottle feeding)	1-3 Food Groups	1 meal/day (6-8 month child) /1-2 meal/day (9-23 month)	5	low income >13000	high child feeding index (score 5-7)	normal to overweight	any kind of anxity (5-21)	depression (5-27)
Household 4 and lessthan 4	housewife	6	mild food insecure (2-7)	secure/mild food insecure	some time	some time	never	never	never	never	never	2	No anixity (GAD 0-4)	some time	some time	some time	some time	never	never	never	never	never	4	minimal/no depression (PHQ 0-4)	normal (WAZ -1.99 to higher)	not stunted	not wasted	laboure/riksha/van driver	secondary to higher	Breast feeding previous day (yes)	No (no bottle feeding)	4 and more Food Groups	2 and more meal/day (6-8 month child)/ 3 and more meal/day (9-23 month child)	7	low income >13000	high child feeding index (score 5-7)	normal to overweight	no anxity (0-4)	no depression (0-4)
Household 4 and lessthan 4	housewife	7	mild food insecure (2-7)	secure/mild food insecure	more than 7 days	some time	some time	some time	never	never	never	5	Mild Anixity (GAD 5-9)	never	never	more than 7 days	some time	never	never	never	never	never	3	minimal/no depression (PHQ 0-4)	normal (WAZ -1.99 to higher)	stunted	not wasted	laboure/riksha/van driver	secondary to higher	Breast feeding previous day (yes)	No (no bottle feeding)	1-3 Food Groups	1 meal/day (6-8 month child) /1-2 meal/day (9-23 month)	5	low income >13000	high child feeding index (score 5-7)	normal to overweight	any kind of anxity (5-21)	no depression (0-4)
Household 4 and lessthan 4	housewife	1	food secure	secure/mild food insecure	more than 7 days	some time	some time	some time	never	never	never	5	Mild Anixity (GAD 5-9)	never	never	some time	some time	never	never	never	never	never	2	minimal/no depression (PHQ 0-4)	normal (WAZ -1.99 to higher)	not stunted	wasted	small business/service	secondary to higher	Breast feeding previous day (yes)	No (no bottle feeding)	4 and more Food Groups	2 and more meal/day (6-8 month child)/ 3 and more meal/day (9-23 month child)	7	higher income 13000 and more	high child feeding index (score 5-7)	underweight	any kind of anxity (5-21)	no depression (0-4)
Household 4 and lessthan 4	others (2Service holders, business, day laborer)	1	food secure	secure/mild food insecure	some time	some time	more than 7 days	never	never	never	never	4	No anixity (GAD 0-4)	more than 7 days	some time	never	never	never	never	never	never	never	3	minimal/no depression (PHQ 0-4)	normal (WAZ -1.99 to higher)	not stunted	wasted	laboure/riksha/van driver	secondary to higher	Breast feeding previous day (yes)	No (no bottle feeding)	4 and more Food Groups	2 and more meal/day (6-8 month child)/ 3 and more meal/day (9-23 month child)	7	higher income 13000 and more	high child feeding index (score 5-7)	normal to overweight	no anxity (0-4)	no depression (0-4)
Household 4 and lessthan 4	housewife	0	food secure	secure/mild food insecure	some time	some time	never	never	never	never	never	2	No anixity (GAD 0-4)	more than 7 days	never	some time	some time	some time	never	never	never	never	5	Mild depression (PHQ 5-9)	normal (WAZ -1.99 to higher)	stunted	not wasted	small business/service	secondary to higher	no breast feeding previous day	bottle feed previous day (yes)	1-3 Food Groups	2 and more meal/day (6-8 month child)/ 3 and more meal/day (9-23 month child)	3	higher income 13000 and more	below child feeding index (scoe 1-4)	normal to overweight	no anxity (0-4)	depression (5-27)
Household 4 and lessthan 4	housewife	0	food secure	secure/mild food insecure	some time	some time	some time	never	never	some time	never	4	No anixity (GAD 0-4)	almost daily	more than 7 days	more than 7 days	almost daily	more than 7 days	more than 7 days	some time	some time	never	16	Severe depression (PHQ 15-27)	normal (WAZ -1.99 to higher)	stunted	not wasted	laboure/riksha/van driver	uneducated /primary	Breast feeding previous day (yes)	No (no bottle feeding)	1-3 Food Groups	1 meal/day (6-8 month child) /1-2 meal/day (9-23 month)	5	higher income 13000 and more	high child feeding index (score 5-7)	normal to overweight	no anxity (0-4)	depression (5-27)
Household 5 and more than 5	housewife	8	Moderate food Insecure (8-11)	moderate to severe food insecure	more than 7 days	more than 7 days	some time	some time	some time	some time	some time	9	Mild Anixity (GAD 5-9)	more than 7 days	more than 7 days	more than 7 days	some time	some time	never	never	never	never	8	Mild depression (PHQ 5-9)	underweight (WAZ, -2.0 Sd to lower)	stunted	not wasted	laboure/riksha/van driver	uneducated /primary	Breast feeding previous day (yes)	No (no bottle feeding)	1-3 Food Groups	2 and more meal/day (6-8 month child)/ 3 and more meal/day (9-23 month child)	6	low income >13000	high child feeding index (score 5-7)	normal to overweight	any kind of anxity (5-21)	depression (5-27)
Household 4 and lessthan 4	housewife	9	Moderate food Insecure (8-11)	moderate to severe food insecure	some time	some time	some time	some time	never	never	never	4	No anixity (GAD 0-4)	never	never	some time	never	some time	never	never	never	never	2	minimal/no depression (PHQ 0-4)	normal (WAZ -1.99 to higher)	stunted	not wasted	laboure/riksha/van driver	uneducated /primary	Breast feeding previous day (yes)	No (no bottle feeding)	1-3 Food Groups	1 meal/day (6-8 month child) /1-2 meal/day (9-23 month)	5	higher income 13000 and more	high child feeding index (score 5-7)	normal to overweight	no anxity (0-4)	no depression (0-4)
Household 5 and more than 5	housewife	7	mild food insecure (2-7)	secure/mild food insecure	never	never	never	never	never	never	never	0	No anixity (GAD 0-4)	more than 7 days	more than 7 days	some time	some time	never	never	never	never	never	6	Mild depression (PHQ 5-9)	normal (WAZ -1.99 to higher)	stunted	not wasted	laboure/riksha/van driver	uneducated /primary	Breast feeding previous day (yes)	No (no bottle feeding)	4 and more Food Groups	2 and more meal/day (6-8 month child)/ 3 and more meal/day (9-23 month child)	7	low income >13000	high child feeding index (score 5-7)	normal to overweight	no anxity (0-4)	depression (5-27)
Household 5 and more than 5	others (2Service holders, business, day laborer)	4	mild food insecure (2-7)	secure/mild food insecure	more than 7 days	more than 7 days	some time	never	never	never	never	5	Mild Anixity (GAD 5-9)	never	never	never	never	never	never	never	never	never	0	minimal/no depression (PHQ 0-4)	normal (WAZ -1.99 to higher)	not stunted	not wasted	laboure/riksha/van driver	uneducated /primary	Breast feeding previous day (yes)	No (no bottle feeding)	4 and more Food Groups	2 and more meal/day (6-8 month child)/ 3 and more meal/day (9-23 month child)	7	higher income 13000 and more	high child feeding index (score 5-7)	normal to overweight	any kind of anxity (5-21)	no depression (0-4)
Household 5 and more than 5	housewife	10	Moderate food Insecure (8-11)	moderate to severe food insecure	almost daily	more than 7 days	more than 7 days	more than 7 days	more than 7 days	more than 7 days	more than 7 days	15	Severe Anxity (GAD 15-21)	more than 7 days	more than 7 days	more than 7 days	more than 7 days	some time	some time	some time	some time	never	12	Moderate depression (PHQ 10-14)	underweight (WAZ, -2.0 Sd to lower)	not stunted	wasted	laboure/riksha/van driver	secondary to higher	Breast feeding previous day (yes)	bottle feed previous day (yes)	1-3 Food Groups	1 meal/day (6-8 month child) /1-2 meal/day (9-23 month)	4	higher income 13000 and more	below child feeding index (scoe 1-4)	normal to overweight	any kind of anxity (5-21)	depression (5-27)
Household 5 and more than 5	others (2Service holders, business, day laborer)	14	severe food insecure (12-27)	moderate to severe food insecure	more than 7 days	more than 7 days	some time	some time	some time	some time	some time	9	Mild Anixity (GAD 5-9)	some time	never	some time	some time	never	never	never	never	never	3	minimal/no depression (PHQ 0-4)	underweight (WAZ, -2.0 Sd to lower)	stunted	not wasted	laboure/riksha/van driver	uneducated /primary	Breast feeding previous day (yes)	bottle feed previous day (yes)	1-3 Food Groups	1 meal/day (6-8 month child) /1-2 meal/day (9-23 month)	4	higher income 13000 and more	below child feeding index (scoe 1-4)	underweight	any kind of anxity (5-21)	no depression (0-4)
Household 5 and more than 5	housewife	7	mild food insecure (2-7)	secure/mild food insecure	more than 7 days	more than 7 days	some time	some time	never	never	never	6	Mild Anixity (GAD 5-9)	more than 7 days	more than 7 days	some time	some time	never	never	never	never	never	6	Mild depression (PHQ 5-9)	normal (WAZ -1.99 to higher)	stunted	not wasted	laboure/riksha/van driver	uneducated /primary	Breast feeding previous day (yes)	No (no bottle feeding)	1-3 Food Groups	1 meal/day (6-8 month child) /1-2 meal/day (9-23 month)	5	low income >13000	high child feeding index (score 5-7)	normal to overweight	any kind of anxity (5-21)	depression (5-27)
Household 4 and lessthan 4	housewife	1	food secure	secure/mild food insecure	never	some time	some time	never	never	never	never	2	No anixity (GAD 0-4)	never	never	never	some time	some time	never	never	never	never	2	minimal/no depression (PHQ 0-4)	normal (WAZ -1.99 to higher)	not stunted	not wasted	small business/service	uneducated /primary	Breast feeding previous day (yes)	No (no bottle feeding)	4 and more Food Groups	1 meal/day (6-8 month child) /1-2 meal/day (9-23 month)	6	higher income 13000 and more	high child feeding index (score 5-7)	normal to overweight	no anxity (0-4)	no depression (0-4)
Household 4 and lessthan 4	others (2Service holders, business, day laborer)	1	food secure	secure/mild food insecure	never	never	never	never	never	never	never	0	No anixity (GAD 0-4)	more than 7 days	some time	some time	some time	some time	never	never	never	never	6	Mild depression (PHQ 5-9)	normal (WAZ -1.99 to higher)	stunted	not wasted	laboure/riksha/van driver	uneducated /primary	Breast feeding previous day (yes)	No (no bottle feeding)	1-3 Food Groups	1 meal/day (6-8 month child) /1-2 meal/day (9-23 month)	5	higher income 13000 and more	high child feeding index (score 5-7)	underweight	no anxity (0-4)	depression (5-27)
Household 5 and more than 5	housewife	7	mild food insecure (2-7)	secure/mild food insecure	more than 7 days	more than 7 days	some time	never	never	never	never	5	Mild Anixity (GAD 5-9)	never	never	never	never	more than 7 days	never	never	never	never	2	minimal/no depression (PHQ 0-4)	normal (WAZ -1.99 to higher)	not stunted	not wasted	small business/service	secondary to higher	Breast feeding previous day (yes)	No (no bottle feeding)	1-3 Food Groups	1 meal/day (6-8 month child) /1-2 meal/day (9-23 month)	5	higher income 13000 and more	high child feeding index (score 5-7)	normal to overweight	any kind of anxity (5-21)	no depression (0-4)
Household 4 and lessthan 4	housewife	0	food secure	secure/mild food insecure	never	never	never	never	never	never	never	0	No anixity (GAD 0-4)	some time	never	never	some time	never	never	never	never	never	2	minimal/no depression (PHQ 0-4)	normal (WAZ -1.99 to higher)	not stunted	not wasted	small business/service	secondary to higher	Breast feeding previous day (yes)	No (no bottle feeding)	4 and more Food Groups	2 and more meal/day (6-8 month child)/ 3 and more meal/day (9-23 month child)	7	higher income 13000 and more	high child feeding index (score 5-7)	underweight	no anxity (0-4)	no depression (0-4)
Household 4 and lessthan 4	housewife	13	severe food insecure (12-27)	moderate to severe food insecure	more than 7 days	more than 7 days	some time	some time	some time	some time	some time	9	Mild Anixity (GAD 5-9)	some time	some time	never	some time	some time	never	never	never	never	4	minimal/no depression (PHQ 0-4)	underweight (WAZ, -2.0 Sd to lower)	stunted	not wasted	laboure/riksha/van driver	secondary to higher	no breast feeding previous day	No (no bottle feeding)	1-3 Food Groups	1 meal/day (6-8 month child) /1-2 meal/day (9-23 month)	3	low income >13000	below child feeding index (scoe 1-4)	normal to overweight	any kind of anxity (5-21)	no depression (0-4)
Household 4 and lessthan 4	housewife	7	mild food insecure (2-7)	secure/mild food insecure	more than 7 days	some time	some time	some time	never	never	never	5	Mild Anixity (GAD 5-9)	more than 7 days	never	more than 7 days	more than 7 days	never	never	never	never	never	6	Mild depression (PHQ 5-9)	normal (WAZ -1.99 to higher)	not stunted	not wasted	laboure/riksha/van driver	uneducated /primary	Breast feeding previous day (yes)	No (no bottle feeding)	1-3 Food Groups	1 meal/day (6-8 month child) /1-2 meal/day (9-23 month)	5	low income >13000	high child feeding index (score 5-7)	normal to overweight	any kind of anxity (5-21)	depression (5-27)
Household 5 and more than 5	housewife	10	Moderate food Insecure (8-11)	moderate to severe food insecure	never	some time	never	never	never	some time	never	2	No anixity (GAD 0-4)	some time	never	some time	some time	some time	never	some time	never	never	5	Mild depression (PHQ 5-9)	normal (WAZ -1.99 to higher)	stunted	not wasted	laboure/riksha/van driver	uneducated /primary	Breast feeding previous day (yes)	No (no bottle feeding)	1-3 Food Groups	1 meal/day (6-8 month child) /1-2 meal/day (9-23 month)	5	low income >13000	high child feeding index (score 5-7)	normal to overweight	no anxity (0-4)	depression (5-27)
Household 4 and lessthan 4	housewife	5	mild food insecure (2-7)	secure/mild food insecure	some time	some time	never	some time	some time	some time	never	5	Mild Anixity (GAD 5-9)	some time	never	some time	some time	some time	never	never	never	never	4	minimal/no depression (PHQ 0-4)	normal (WAZ -1.99 to higher)	stunted	not wasted	laboure/riksha/van driver	secondary to higher	Breast feeding previous day (yes)	bottle feed previous day (yes)	1-3 Food Groups	1 meal/day (6-8 month child) /1-2 meal/day (9-23 month)	4	low income >13000	below child feeding index (scoe 1-4)	normal to overweight	any kind of anxity (5-21)	no depression (0-4)
Household 4 and lessthan 4	housewife	4	mild food insecure (2-7)	secure/mild food insecure	more than 7 days	some time	some time	never	some time	never	some time	6	Mild Anixity (GAD 5-9)	some time	some time	some time	some time	never	never	never	never	never	4	minimal/no depression (PHQ 0-4)	normal (WAZ -1.99 to higher)	not stunted	not wasted	small business/service	secondary to higher	Breast feeding previous day (yes)	No (no bottle feeding)	1-3 Food Groups	1 meal/day (6-8 month child) /1-2 meal/day (9-23 month)	5	higher income 13000 and more	high child feeding index (score 5-7)	normal to overweight	any kind of anxity (5-21)	no depression (0-4)
Household 4 and lessthan 4	housewife	0	food secure	secure/mild food insecure	more than 7 days	more than 7 days	some time	some time	never	never	never	6	Mild Anixity (GAD 5-9)	never	never	never	never	never	never	never	never	never	0	minimal/no depression (PHQ 0-4)	normal (WAZ -1.99 to higher)	not stunted	not wasted	small business/service	secondary to higher	Breast feeding previous day (yes)	No (no bottle feeding)	4 and more Food Groups	2 and more meal/day (6-8 month child)/ 3 and more meal/day (9-23 month child)	7	higher income 13000 and more	high child feeding index (score 5-7)	normal to overweight	any kind of anxity (5-21)	no depression (0-4)
Household 4 and lessthan 4	housewife	11	Moderate food Insecure (8-11)	moderate to severe food insecure	some time	some time	some time	some time	never	some time	never	5	Mild Anixity (GAD 5-9)	more than 7 days	more than 7 days	some time	some time	never	never	never	never	never	6	Mild depression (PHQ 5-9)	normal (WAZ -1.99 to higher)	stunted	not wasted	laboure/riksha/van driver	uneducated /primary	Breast feeding previous day (yes)	bottle feed previous day (yes)	1-3 Food Groups	1 meal/day (6-8 month child) /1-2 meal/day (9-23 month)	4	low income >13000	below child feeding index (scoe 1-4)	normal to overweight	any kind of anxity (5-21)	depression (5-27)
Household 4 and lessthan 4	housewife	1	food secure	secure/mild food insecure	never	never	never	never	never	never	never	0	No anixity (GAD 0-4)	some time	never	never	some time	never	never	never	never	never	2	minimal/no depression (PHQ 0-4)	normal (WAZ -1.99 to higher)	not stunted	not wasted	small business/service	secondary to higher	Breast feeding previous day (yes)	No (no bottle feeding)	4 and more Food Groups	1 meal/day (6-8 month child) /1-2 meal/day (9-23 month)	6	higher income 13000 and more	high child feeding index (score 5-7)	normal to overweight	no anxity (0-4)	no depression (0-4)
Household 5 and more than 5	housewife	0	food secure	secure/mild food insecure	some time	some time	some time	never	never	never	never	3	No anixity (GAD 0-4)	never	never	never	some time	some time	never	never	never	never	2	minimal/no depression (PHQ 0-4)	normal (WAZ -1.99 to higher)	not stunted	not wasted	small business/service	secondary to higher	Breast feeding previous day (yes)	No (no bottle feeding)	1-3 Food Groups	1 meal/day (6-8 month child) /1-2 meal/day (9-23 month)	5	higher income 13000 and more	high child feeding index (score 5-7)	underweight	no anxity (0-4)	no depression (0-4)
Household 5 and more than 5	housewife	11	Moderate food Insecure (8-11)	moderate to severe food insecure	more than 7 days	some time	some time	more than 7 days	some time	some time	some time	9	Mild Anixity (GAD 5-9)	almost daily	some time	some time	almost daily	almost daily	more than 7 days	some time	almost daily	some time	18	Severe depression (PHQ 15-27)	underweight (WAZ, -2.0 Sd to lower)	not stunted	wasted	laboure/riksha/van driver	uneducated /primary	Breast feeding previous day (yes)	No (no bottle feeding)	4 and more Food Groups	1 meal/day (6-8 month child) /1-2 meal/day (9-23 month)	6	low income >13000	high child feeding index (score 5-7)	normal to overweight	any kind of anxity (5-21)	depression (5-27)
Household 4 and lessthan 4	housewife	11	Moderate food Insecure (8-11)	moderate to severe food insecure	almost daily	more than 7 days	more than 7 days	some time	some time	some time	never	10	Moderate Anxity (GAD 10-14)	some time	some time	never	some time	some time	never	never	never	never	4	minimal/no depression (PHQ 0-4)	normal (WAZ -1.99 to higher)	not stunted	not wasted	small business/service	secondary to higher	Breast feeding previous day (yes)	No (no bottle feeding)	4 and more Food Groups	2 and more meal/day (6-8 month child)/ 3 and more meal/day (9-23 month child)	7	higher income 13000 and more	high child feeding index (score 5-7)	normal to overweight	any kind of anxity (5-21)	no depression (0-4)
Household 5 and more than 5	housewife	12	severe food insecure (12-27)	moderate to severe food insecure	more than 7 days	more than 7 days	some time	never	never	never	never	5	Mild Anixity (GAD 5-9)	some time	some time	some time	more than 7 days	some time	never	never	never	never	6	Mild depression (PHQ 5-9)	normal (WAZ -1.99 to higher)	not stunted	wasted	laboure/riksha/van driver	uneducated /primary	Breast feeding previous day (yes)	No (no bottle feeding)	1-3 Food Groups	1 meal/day (6-8 month child) /1-2 meal/day (9-23 month)	5	low income >13000	high child feeding index (score 5-7)	normal to overweight	any kind of anxity (5-21)	depression (5-27)
Household 4 and lessthan 4	housewife	10	Moderate food Insecure (8-11)	moderate to severe food insecure	more than 7 days	some time	some time	some time	some time	never	never	6	Mild Anixity (GAD 5-9)	some time	some time	some time	some time	some time	never	never	never	never	5	Mild depression (PHQ 5-9)	normal (WAZ -1.99 to higher)	not stunted	wasted	laboure/riksha/van driver	uneducated /primary	Breast feeding previous day (yes)	bottle feed previous day (yes)	0 Food Group	0 meal/day	2	low income >13000	below child feeding index (scoe 1-4)	normal to overweight	any kind of anxity (5-21)	depression (5-27)
Household 4 and lessthan 4	housewife	12	severe food insecure (12-27)	moderate to severe food insecure	more than 7 days	more than 7 days	some time	more than 7 days	never	never	some time	8	Mild Anixity (GAD 5-9)	some time	some time	more than 7 days	some time	never	never	never	never	never	5	Mild depression (PHQ 5-9)	normal (WAZ -1.99 to higher)	stunted	not wasted	laboure/riksha/van driver	uneducated /primary	Breast feeding previous day (yes)	No (no bottle feeding)	1-3 Food Groups	1 meal/day (6-8 month child) /1-2 meal/day (9-23 month)	5	low income >13000	high child feeding index (score 5-7)	normal to overweight	any kind of anxity (5-21)	depression (5-27)
Household 4 and lessthan 4	housewife	7	mild food insecure (2-7)	secure/mild food insecure	more than 7 days	more than 7 days	more than 7 days	some time	some time	never	never	8	Mild Anixity (GAD 5-9)	more than 7 days	some time	more than 7 days	more than 7 days	never	never	never	never	never	7	Mild depression (PHQ 5-9)	normal (WAZ -1.99 to higher)	stunted	not wasted	small business/service	uneducated /primary	Breast feeding previous day (yes)	bottle feed previous day (yes)	1-3 Food Groups	1 meal/day (6-8 month child) /1-2 meal/day (9-23 month)	4	low income >13000	below child feeding index (scoe 1-4)	normal to overweight	any kind of anxity (5-21)	depression (5-27)
Household 4 and lessthan 4	housewife	12	severe food insecure (12-27)	moderate to severe food insecure	some time	some time	some time	some time	some time	some time	never	6	Mild Anixity (GAD 5-9)	some time	some time	some time	some time	never	never	never	never	never	4	minimal/no depression (PHQ 0-4)	normal (WAZ -1.99 to higher)	not stunted	not wasted	laboure/riksha/van driver	uneducated /primary	Breast feeding previous day (yes)	No (no bottle feeding)	1-3 Food Groups	1 meal/day (6-8 month child) /1-2 meal/day (9-23 month)	5	low income >13000	high child feeding index (score 5-7)	normal to overweight	any kind of anxity (5-21)	no depression (0-4)
Household 4 and lessthan 4	housewife	12	severe food insecure (12-27)	moderate to severe food insecure	more than 7 days	more than 7 days	more than 7 days	more than 7 days	more than 7 days	some time	never	11	Moderate Anxity (GAD 10-14)	more than 7 days	more than 7 days	some time	more than 7 days	some time	never	never	never	never	8	Mild depression (PHQ 5-9)	normal (WAZ -1.99 to higher)	stunted	not wasted	small business/service	secondary to higher	Breast feeding previous day (yes)	No (no bottle feeding)	0 Food Group	0 meal/day	3	low income >13000	below child feeding index (scoe 1-4)	normal to overweight	any kind of anxity (5-21)	depression (5-27)
Household 5 and more than 5	housewife	13	severe food insecure (12-27)	moderate to severe food insecure	some time	some time	some time	more than 7 days	never	never	never	5	Mild Anixity (GAD 5-9)	more than 7 days	more than 7 days	some time	some time	more than 7 days	some time	never	never	never	9	Mild depression (PHQ 5-9)	normal (WAZ -1.99 to higher)	not stunted	not wasted	laboure/riksha/van driver	uneducated /primary	Breast feeding previous day (yes)	No (no bottle feeding)	1-3 Food Groups	1 meal/day (6-8 month child) /1-2 meal/day (9-23 month)	5	low income >13000	high child feeding index (score 5-7)	normal to overweight	any kind of anxity (5-21)	depression (5-27)
Household 4 and lessthan 4	housewife	6	mild food insecure (2-7)	secure/mild food insecure	more than 7 days	some time	never	never	never	never	never	3	No anixity (GAD 0-4)	more than 7 days	more than 7 days	some time	some time	some time	some time	never	never	never	8	Mild depression (PHQ 5-9)	normal (WAZ -1.99 to higher)	not stunted	not wasted	small business/service	uneducated /primary	Breast feeding previous day (yes)	No (no bottle feeding)	1-3 Food Groups	1 meal/day (6-8 month child) /1-2 meal/day (9-23 month)	5	higher income 13000 and more	high child feeding index (score 5-7)	normal to overweight	no anxity (0-4)	depression (5-27)
Household 4 and lessthan 4	housewife	9	Moderate food Insecure (8-11)	moderate to severe food insecure	more than 7 days	some time	more than 7 days	some time	some time	more than 7 days	never	9	Mild Anixity (GAD 5-9)	more than 7 days	more than 7 days	some time	more than 7 days	some time	never	never	never	never	8	Mild depression (PHQ 5-9)	normal (WAZ -1.99 to higher)	not stunted	wasted	small business/service	uneducated /primary	Breast feeding previous day (yes)	No (no bottle feeding)	1-3 Food Groups	1 meal/day (6-8 month child) /1-2 meal/day (9-23 month)	5	low income >13000	high child feeding index (score 5-7)	normal to overweight	any kind of anxity (5-21)	depression (5-27)
Household 4 and lessthan 4	housewife	4	mild food insecure (2-7)	secure/mild food insecure	more than 7 days	some time	some time	some time	never	never	never	5	Mild Anixity (GAD 5-9)	more than 7 days	more than 7 days	some time	some time	some time	never	never	never	never	7	Mild depression (PHQ 5-9)	normal (WAZ -1.99 to higher)	not stunted	not wasted	small business/service	secondary to higher	Breast feeding previous day (yes)	No (no bottle feeding)	1-3 Food Groups	2 and more meal/day (6-8 month child)/ 3 and more meal/day (9-23 month child)	6	higher income 13000 and more	high child feeding index (score 5-7)	normal to overweight	any kind of anxity (5-21)	depression (5-27)
Household 4 and lessthan 4	housewife	12	severe food insecure (12-27)	moderate to severe food insecure	almost daily	more than 7 days	almost daily	some time	more than 7 days	some time	some time	13	Moderate Anxity (GAD 10-14)	some time	some time	some time	some time	never	never	never	never	never	4	minimal/no depression (PHQ 0-4)	underweight (WAZ, -2.0 Sd to lower)	not stunted	wasted	laboure/riksha/van driver	uneducated /primary	Breast feeding previous day (yes)	No (no bottle feeding)	1-3 Food Groups	2 and more meal/day (6-8 month child)/ 3 and more meal/day (9-23 month child)	6	low income >13000	high child feeding index (score 5-7)	normal to overweight	any kind of anxity (5-21)	no depression (0-4)
Household 4 and lessthan 4	housewife	11	Moderate food Insecure (8-11)	moderate to severe food insecure	some time	some time	some time	some time	some time	some time	never	6	Mild Anixity (GAD 5-9)	some time	some time	some time	never	some time	never	never	never	never	4	minimal/no depression (PHQ 0-4)	normal (WAZ -1.99 to higher)	not stunted	wasted	small business/service	uneducated /primary	Breast feeding previous day (yes)	No (no bottle feeding)	4 and more Food Groups	2 and more meal/day (6-8 month child)/ 3 and more meal/day (9-23 month child)	7	low income >13000	high child feeding index (score 5-7)	normal to overweight	any kind of anxity (5-21)	no depression (0-4)
Household 4 and lessthan 4	housewife	7	mild food insecure (2-7)	secure/mild food insecure	some time	some time	some time	some time	never	never	never	4	No anixity (GAD 0-4)	some time	some time	some time	some time	never	never	never	never	never	4	minimal/no depression (PHQ 0-4)	normal (WAZ -1.99 to higher)	not stunted	not wasted	laboure/riksha/van driver	uneducated /primary	Breast feeding previous day (yes)	bottle feed previous day (yes)	1-3 Food Groups	1 meal/day (6-8 month child) /1-2 meal/day (9-23 month)	4	higher income 13000 and more	below child feeding index (scoe 1-4)	normal to overweight	no anxity (0-4)	no depression (0-4)
Household 5 and more than 5	others (2Service holders, business, day laborer)	7	mild food insecure (2-7)	secure/mild food insecure	some time	more than 7 days	never	never	never	never	never	3	No anixity (GAD 0-4)	more than 7 days	some time	never	some time	some time	never	never	never	never	5	Mild depression (PHQ 5-9)	normal (WAZ -1.99 to higher)	not stunted	not wasted	laboure/riksha/van driver	uneducated /primary	Breast feeding previous day (yes)	No (no bottle feeding)	1-3 Food Groups	1 meal/day (6-8 month child) /1-2 meal/day (9-23 month)	5	higher income 13000 and more	high child feeding index (score 5-7)	underweight	no anxity (0-4)	depression (5-27)
Household 4 and lessthan 4	housewife	13	severe food insecure (12-27)	moderate to severe food insecure	more than 7 days	more than 7 days	more than 7 days	some time	some time	some time	never	9	Mild Anixity (GAD 5-9)	some time	some time	some time	never	never	never	never	never	never	3	minimal/no depression (PHQ 0-4)	underweight (WAZ, -2.0 Sd to lower)	stunted	not wasted	small business/service	uneducated /primary	Breast feeding previous day (yes)	No (no bottle feeding)	1-3 Food Groups	2 and more meal/day (6-8 month child)/ 3 and more meal/day (9-23 month child)	6	low income >13000	high child feeding index (score 5-7)	normal to overweight	any kind of anxity (5-21)	no depression (0-4)
Household 4 and lessthan 4	housewife	5	mild food insecure (2-7)	secure/mild food insecure	more than 7 days	more than 7 days	more than 7 days	more than 7 days	some time	never	never	9	Mild Anixity (GAD 5-9)	almost daily	almost daily	more than 7 days	more than 7 days	more than 7 days	some time	some time	never	never	14	Moderate depression (PHQ 10-14)	underweight (WAZ, -2.0 Sd to lower)	stunted	wasted	small business/service	uneducated /primary	Breast feeding previous day (yes)	bottle feed previous day (yes)	1-3 Food Groups	1 meal/day (6-8 month child) /1-2 meal/day (9-23 month)	4	higher income 13000 and more	below child feeding index (scoe 1-4)	normal to overweight	any kind of anxity (5-21)	depression (5-27)
Household 4 and lessthan 4	housewife	9	Moderate food Insecure (8-11)	moderate to severe food insecure	some time	some time	some time	some time	some time	some time	some time	7	Mild Anixity (GAD 5-9)	some time	some time	some time	some time	never	never	never	never	never	4	minimal/no depression (PHQ 0-4)	normal (WAZ -1.99 to higher)	not stunted	not wasted	small business/service	uneducated /primary	Breast feeding previous day (yes)	No (no bottle feeding)	1-3 Food Groups	2 and more meal/day (6-8 month child)/ 3 and more meal/day (9-23 month child)	6	low income >13000	high child feeding index (score 5-7)	normal to overweight	any kind of anxity (5-21)	no depression (0-4)
Household 4 and lessthan 4	housewife	12	severe food insecure (12-27)	moderate to severe food insecure	some time	some time	some time	some time	never	never	never	4	No anixity (GAD 0-4)	more than 7 days	some time	some time	never	never	never	never	never	never	4	minimal/no depression (PHQ 0-4)	normal (WAZ -1.99 to higher)	not stunted	not wasted	laboure/riksha/van driver	uneducated /primary	Breast feeding previous day (yes)	No (no bottle feeding)	1-3 Food Groups	2 and more meal/day (6-8 month child)/ 3 and more meal/day (9-23 month child)	6	low income >13000	high child feeding index (score 5-7)	normal to overweight	no anxity (0-4)	no depression (0-4)
Household 5 and more than 5	housewife	4	mild food insecure (2-7)	secure/mild food insecure	some time	some time	some time	some time	some time	some time	some time	7	Mild Anixity (GAD 5-9)	some time	some time	some time	some time	never	never	never	never	never	4	minimal/no depression (PHQ 0-4)	normal (WAZ -1.99 to higher)	not stunted	not wasted	small business/service	secondary to higher	Breast feeding previous day (yes)	No (no bottle feeding)	0 Food Group	0 meal/day	3	higher income 13000 and more	below child feeding index (scoe 1-4)	normal to overweight	any kind of anxity (5-21)	no depression (0-4)
Household 4 and lessthan 4	housewife	12	severe food insecure (12-27)	moderate to severe food insecure	more than 7 days	some time	some time	never	never	never	never	4	No anixity (GAD 0-4)	more than 7 days	more than 7 days	some time	some time	never	never	never	never	never	6	Mild depression (PHQ 5-9)	underweight (WAZ, -2.0 Sd to lower)	not stunted	wasted	laboure/riksha/van driver	uneducated /primary	Breast feeding previous day (yes)	No (no bottle feeding)	0 Food Group	0 meal/day	3	low income >13000	below child feeding index (scoe 1-4)	normal to overweight	no anxity (0-4)	depression (5-27)
Household 4 and lessthan 4	housewife	15	severe food insecure (12-27)	moderate to severe food insecure	more than 7 days	more than 7 days	some time	some time	never	never	never	6	Mild Anixity (GAD 5-9)	some time	some time	some time	some time	some time	some time	never	never	never	6	Mild depression (PHQ 5-9)	normal (WAZ -1.99 to higher)	not stunted	not wasted	small business/service	uneducated /primary	Breast feeding previous day (yes)	No (no bottle feeding)	0 Food Group	0 meal/day	3	low income >13000	below child feeding index (scoe 1-4)	normal to overweight	any kind of anxity (5-21)	depression (5-27)
Household 4 and lessthan 4	others (2Service holders, business, day laborer)	10	Moderate food Insecure (8-11)	moderate to severe food insecure	more than 7 days	some time	some time	never	never	never	never	4	No anixity (GAD 0-4)	more than 7 days	more than 7 days	more than 7 days	more than 7 days	some time	never	never	never	never	9	Mild depression (PHQ 5-9)	normal (WAZ -1.99 to higher)	not stunted	not wasted	laboure/riksha/van driver	uneducated /primary	Breast feeding previous day (yes)	No (no bottle feeding)	0 Food Group	0 meal/day	3	higher income 13000 and more	below child feeding index (scoe 1-4)	normal to overweight	no anxity (0-4)	depression (5-27)
Household 4 and lessthan 4	housewife	12	severe food insecure (12-27)	moderate to severe food insecure	some time	some time	some time	some time	some time	some time	some time	7	Mild Anixity (GAD 5-9)	some time	some time	some time	some time	never	never	never	never	never	4	minimal/no depression (PHQ 0-4)	normal (WAZ -1.99 to higher)	not stunted	not wasted	laboure/riksha/van driver	uneducated /primary	Breast feeding previous day (yes)	No (no bottle feeding)	1-3 Food Groups	1 meal/day (6-8 month child) /1-2 meal/day (9-23 month)	5	low income >13000	high child feeding index (score 5-7)	normal to overweight	any kind of anxity (5-21)	no depression (0-4)
Household 4 and lessthan 4	housewife	7	mild food insecure (2-7)	secure/mild food insecure	more than 7 days	some time	some time	some time	never	never	never	5	Mild Anixity (GAD 5-9)	more than 7 days	some time	never	some time	never	never	never	never	never	4	minimal/no depression (PHQ 0-4)	normal (WAZ -1.99 to higher)	not stunted	not wasted	small business/service	uneducated /primary	Breast feeding previous day (yes)	No (no bottle feeding)	1-3 Food Groups	1 meal/day (6-8 month child) /1-2 meal/day (9-23 month)	5	low income >13000	high child feeding index (score 5-7)	normal to overweight	any kind of anxity (5-21)	no depression (0-4)
Household 4 and lessthan 4	housewife	9	Moderate food Insecure (8-11)	moderate to severe food insecure	more than 7 days	some time	some time	never	never	never	never	4	No anixity (GAD 0-4)	more than 7 days	some time	some time	some time	some time	some time	never	never	never	7	Mild depression (PHQ 5-9)	normal (WAZ -1.99 to higher)	not stunted	not wasted	laboure/riksha/van driver	secondary to higher	Breast feeding previous day (yes)	No (no bottle feeding)	1-3 Food Groups	1 meal/day (6-8 month child) /1-2 meal/day (9-23 month)	5	low income >13000	high child feeding index (score 5-7)	normal to overweight	no anxity (0-4)	depression (5-27)
Household 4 and lessthan 4	housewife	9	Moderate food Insecure (8-11)	moderate to severe food insecure	more than 7 days	almost daily	some time	more than 7 days	more than 7 days	some time	more than 7 days	13	Moderate Anxity (GAD 10-14)	more than 7 days	more than 7 days	more than 7 days	some time	more than 7 days	never	never	never	never	9	Mild depression (PHQ 5-9)	normal (WAZ -1.99 to higher)	stunted	not wasted	laboure/riksha/van driver	uneducated /primary	Breast feeding previous day (yes)	bottle feed previous day (yes)	1-3 Food Groups	1 meal/day (6-8 month child) /1-2 meal/day (9-23 month)	4	low income >13000	below child feeding index (scoe 1-4)	normal to overweight	any kind of anxity (5-21)	depression (5-27)
Household 4 and lessthan 4	housewife	13	severe food insecure (12-27)	moderate to severe food insecure	more than 7 days	some time	some time	never	never	never	never	4	No anixity (GAD 0-4)	more than 7 days	more than 7 days	more than 7 days	some time	some time	some time	never	never	never	9	Mild depression (PHQ 5-9)	normal (WAZ -1.99 to higher)	not stunted	not wasted	laboure/riksha/van driver	uneducated /primary	Breast feeding previous day (yes)	No (no bottle feeding)	1-3 Food Groups	1 meal/day (6-8 month child) /1-2 meal/day (9-23 month)	5	low income >13000	high child feeding index (score 5-7)	normal to overweight	no anxity (0-4)	depression (5-27)
Household 5 and more than 5	housewife	7	mild food insecure (2-7)	secure/mild food insecure	more than 7 days	some time	some time	never	never	never	never	4	No anixity (GAD 0-4)	some time	some time	some time	some time	never	never	never	never	never	4	minimal/no depression (PHQ 0-4)	normal (WAZ -1.99 to higher)	not stunted	not wasted	small business/service	uneducated /primary	Breast feeding previous day (yes)	No (no bottle feeding)	1-3 Food Groups	1 meal/day (6-8 month child) /1-2 meal/day (9-23 month)	5	higher income 13000 and more	high child feeding index (score 5-7)	normal to overweight	no anxity (0-4)	no depression (0-4)
Household 4 and lessthan 4	housewife	10	Moderate food Insecure (8-11)	moderate to severe food insecure	more than 7 days	more than 7 days	some time	some time	some time	some time	more than 7 days	10	Moderate Anxity (GAD 10-14)	some time	some time	some time	never	never	never	never	never	never	3	minimal/no depression (PHQ 0-4)	normal (WAZ -1.99 to higher)	stunted	not wasted	small business/service	secondary to higher	Breast feeding previous day (yes)	bottle feed previous day (yes)	1-3 Food Groups	1 meal/day (6-8 month child) /1-2 meal/day (9-23 month)	4	low income >13000	below child feeding index (scoe 1-4)	normal to overweight	any kind of anxity (5-21)	no depression (0-4)
Household 4 and lessthan 4	housewife	8	Moderate food Insecure (8-11)	moderate to severe food insecure	more than 7 days	more than 7 days	more than 7 days	some time	some time	never	never	8	Mild Anixity (GAD 5-9)	more than 7 days	more than 7 days	more than 7 days	some time	some time	never	never	never	never	8	Mild depression (PHQ 5-9)	normal (WAZ -1.99 to higher)	stunted	not wasted	laboure/riksha/van driver	secondary to higher	Breast feeding previous day (yes)	bottle feed previous day (yes)	1-3 Food Groups	1 meal/day (6-8 month child) /1-2 meal/day (9-23 month)	4	low income >13000	below child feeding index (scoe 1-4)	normal to overweight	any kind of anxity (5-21)	depression (5-27)
Household 5 and more than 5	housewife	12	severe food insecure (12-27)	moderate to severe food insecure	more than 7 days	more than 7 days	some time	more than 7 days	some time	some time	never	9	Mild Anixity (GAD 5-9)	more than 7 days	more than 7 days	more than 7 days	more than 7 days	some time	some time	some time	never	never	11	Moderate depression (PHQ 10-14)	normal (WAZ -1.99 to higher)	not stunted	wasted	small business/service	uneducated /primary	Breast feeding previous day (yes)	bottle feed previous day (yes)	1-3 Food Groups	1 meal/day (6-8 month child) /1-2 meal/day (9-23 month)	4	low income >13000	below child feeding index (scoe 1-4)	normal to overweight	any kind of anxity (5-21)	depression (5-27)
Household 5 and more than 5	others (2Service holders, business, day laborer)	10	Moderate food Insecure (8-11)	moderate to severe food insecure	more than 7 days	more than 7 days	some time	some time	more than 7 days	more than 7 days	some time	11	Moderate Anxity (GAD 10-14)	almost daily	almost daily	more than 7 days	some time	some time	never	never	never	never	10	Moderate depression (PHQ 10-14)	normal (WAZ -1.99 to higher)	stunted	not wasted	laboure/riksha/van driver	uneducated /primary	Breast feeding previous day (yes)	bottle feed previous day (yes)	1-3 Food Groups	1 meal/day (6-8 month child) /1-2 meal/day (9-23 month)	4	higher income 13000 and more	below child feeding index (scoe 1-4)	normal to overweight	any kind of anxity (5-21)	depression (5-27)
Household 4 and lessthan 4	housewife	8	Moderate food Insecure (8-11)	moderate to severe food insecure	more than 7 days	more than 7 days	more than 7 days	some time	some time	never	more than 7 days	10	Moderate Anxity (GAD 10-14)	more than 7 days	some time	some time	some time	never	never	never	never	never	5	Mild depression (PHQ 5-9)	normal (WAZ -1.99 to higher)	not stunted	not wasted	small business/service	uneducated /primary	Breast feeding previous day (yes)	No (no bottle feeding)	1-3 Food Groups	1 meal/day (6-8 month child) /1-2 meal/day (9-23 month)	5	low income >13000	high child feeding index (score 5-7)	normal to overweight	any kind of anxity (5-21)	depression (5-27)
Household 4 and lessthan 4	housewife	14	severe food insecure (12-27)	moderate to severe food insecure	more than 7 days	some time	some time	never	never	never	never	4	No anixity (GAD 0-4)	some time	some time	some time	never	never	never	never	never	never	3	minimal/no depression (PHQ 0-4)	normal (WAZ -1.99 to higher)	not stunted	not wasted	laboure/riksha/van driver	secondary to higher	no breast feeding previous day	No (no bottle feeding)	1-3 Food Groups	2 and more meal/day (6-8 month child)/ 3 and more meal/day (9-23 month child)	4	low income >13000	below child feeding index (scoe 1-4)	underweight	no anxity (0-4)	no depression (0-4)
Household 4 and lessthan 4	housewife	6	mild food insecure (2-7)	secure/mild food insecure	some time	some time	some time	some time	never	never	never	3	No anixity (GAD 0-4)	some time	some time	never	some time	never	never	never	never	never	3	minimal/no depression (PHQ 0-4)	underweight (WAZ, -2.0 Sd to lower)	not stunted	not wasted	small business/service	uneducated /primary	no breast feeding previous day	No (no bottle feeding)	1-3 Food Groups	2 and more meal/day (6-8 month child)/ 3 and more meal/day (9-23 month child)	4	low income >13000	below child feeding index (scoe 1-4)	normal to overweight	no anxity (0-4)	no depression (0-4)
Household 4 and lessthan 4	housewife	13	severe food insecure (12-27)	moderate to severe food insecure	some time	some time	more than 7 days	more than 7 days	more than 7 days	some time	some time	10	Moderate Anxity (GAD 10-14)	more than 7 days	more than 7 days	more than 7 days	some time	some time	never	never	never	never	8	Mild depression (PHQ 5-9)	normal (WAZ -1.99 to higher)	stunted	not wasted	laboure/riksha/van driver	secondary to higher	Breast feeding previous day (yes)	No (no bottle feeding)	4 and more Food Groups	1 meal/day (6-8 month child) /1-2 meal/day (9-23 month)	6	low income >13000	high child feeding index (score 5-7)	normal to overweight	any kind of anxity (5-21)	depression (5-27)
Household 5 and more than 5	housewife	12	severe food insecure (12-27)	moderate to severe food insecure	more than 7 days	some time	more than 7 days	some time	more than 7 days	more than 7 days	some time	11	Moderate Anxity (GAD 10-14)	some time	some time	some time	some time	some time	never	never	never	never	5	Mild depression (PHQ 5-9)	underweight (WAZ, -2.0 Sd to lower)	stunted	not wasted	small business/service	secondary to higher	Breast feeding previous day (yes)	bottle feed previous day (yes)	1-3 Food Groups	1 meal/day (6-8 month child) /1-2 meal/day (9-23 month)	4	low income >13000	below child feeding index (scoe 1-4)	normal to overweight	any kind of anxity (5-21)	depression (5-27)
Household 4 and lessthan 4	housewife	8	Moderate food Insecure (8-11)	moderate to severe food insecure	some time	some time	some time	never	never	never	never	3	No anixity (GAD 0-4)	some time	some time	some time	some time	never	never	never	never	never	4	minimal/no depression (PHQ 0-4)	normal (WAZ -1.99 to higher)	not stunted	not wasted	small business/service	secondary to higher	Breast feeding previous day (yes)	No (no bottle feeding)	1-3 Food Groups	1 meal/day (6-8 month child) /1-2 meal/day (9-23 month)	5	higher income 13000 and more	high child feeding index (score 5-7)	normal to overweight	no anxity (0-4)	no depression (0-4)
Household 4 and lessthan 4	housewife	7	mild food insecure (2-7)	secure/mild food insecure	some time	some time	some time	some time	never	never	never	4	No anixity (GAD 0-4)	some time	some time	more than 7 days	more than 7 days	some time	some time	never	never	never	8	Mild depression (PHQ 5-9)	normal (WAZ -1.99 to higher)	not stunted	not wasted	small business/service	secondary to higher	Breast feeding previous day (yes)	No (no bottle feeding)	4 and more Food Groups	1 meal/day (6-8 month child) /1-2 meal/day (9-23 month)	6	higher income 13000 and more	high child feeding index (score 5-7)	normal to overweight	no anxity (0-4)	depression (5-27)
Household 4 and lessthan 4	housewife	5	mild food insecure (2-7)	secure/mild food insecure	more than 7 days	some time	some time	some time	some time	never	never	6	Mild Anixity (GAD 5-9)	more than 7 days	more than 7 days	some time	more than 7 days	some time	some time	never	never	never	9	Mild depression (PHQ 5-9)	normal (WAZ -1.99 to higher)	not stunted	wasted	small business/service	secondary to higher	no breast feeding previous day	No (no bottle feeding)	1-3 Food Groups	2 and more meal/day (6-8 month child)/ 3 and more meal/day (9-23 month child)	4	higher income 13000 and more	below child feeding index (scoe 1-4)	normal to overweight	any kind of anxity (5-21)	depression (5-27)
Household 4 and lessthan 4	housewife	6	mild food insecure (2-7)	secure/mild food insecure	more than 7 days	some time	some time	never	never	never	never	4	No anixity (GAD 0-4)	more than 7 days	more than 7 days	some time	some time	never	never	never	never	never	6	Mild depression (PHQ 5-9)	normal (WAZ -1.99 to higher)	not stunted	not wasted	small business/service	secondary to higher	no breast feeding previous day	No (no bottle feeding)	4 and more Food Groups	2 and more meal/day (6-8 month child)/ 3 and more meal/day (9-23 month child)	5	higher income 13000 and more	high child feeding index (score 5-7)	normal to overweight	no anxity (0-4)	depression (5-27)
Household 4 and lessthan 4	housewife	7	mild food insecure (2-7)	secure/mild food insecure	more than 7 days	more than 7 days	almost daily	more than 7 days	some time	some time	never	11	Moderate Anxity (GAD 10-14)	some time	some time	never	some time	never	never	never	never	never	3	minimal/no depression (PHQ 0-4)	normal (WAZ -1.99 to higher)	stunted	not wasted	small business/service	uneducated /primary	Breast feeding previous day (yes)	bottle feed previous day (yes)	1-3 Food Groups	1 meal/day (6-8 month child) /1-2 meal/day (9-23 month)	4	low income >13000	below child feeding index (scoe 1-4)	normal to overweight	any kind of anxity (5-21)	no depression (0-4)
Household 4 and lessthan 4	housewife	14	severe food insecure (12-27)	moderate to severe food insecure	more than 7 days	more than 7 days	more than 7 days	more than 7 days	some time	some time	never	10	Moderate Anxity (GAD 10-14)	some time	some time	some time	some time	never	never	never	never	never	4	minimal/no depression (PHQ 0-4)	underweight (WAZ, -2.0 Sd to lower)	stunted	not wasted	laboure/riksha/van driver	uneducated /primary	Breast feeding previous day (yes)	bottle feed previous day (yes)	1-3 Food Groups	1 meal/day (6-8 month child) /1-2 meal/day (9-23 month)	4	low income >13000	below child feeding index (scoe 1-4)	normal to overweight	any kind of anxity (5-21)	no depression (0-4)
Household 4 and lessthan 4	housewife	12	severe food insecure (12-27)	moderate to severe food insecure	some time	some time	some time	some time	never	never	never	4	No anixity (GAD 0-4)	more than 7 days	more than 7 days	some time	some time	some time	never	never	never	never	7	Mild depression (PHQ 5-9)	normal (WAZ -1.99 to higher)	stunted	not wasted	laboure/riksha/van driver	uneducated /primary	no breast feeding previous day	No (no bottle feeding)	1-3 Food Groups	2 and more meal/day (6-8 month child)/ 3 and more meal/day (9-23 month child)	4	low income >13000	below child feeding index (scoe 1-4)	normal to overweight	no anxity (0-4)	depression (5-27)
Household 4 and lessthan 4	housewife	7	mild food insecure (2-7)	secure/mild food insecure	more than 7 days	some time	some time	never	never	never	never	4	No anixity (GAD 0-4)	more than 7 days	some time	some time	never	never	never	never	never	never	4	minimal/no depression (PHQ 0-4)	normal (WAZ -1.99 to higher)	stunted	not wasted	small business/service	uneducated /primary	no breast feeding previous day	bottle feed previous day (yes)	1-3 Food Groups	2 and more meal/day (6-8 month child)/ 3 and more meal/day (9-23 month child)	3	higher income 13000 and more	below child feeding index (scoe 1-4)	normal to overweight	no anxity (0-4)	no depression (0-4)
Household 5 and more than 5	housewife	9	Moderate food Insecure (8-11)	moderate to severe food insecure	more than 7 days	some time	some time	some time	never	never	never	5	Mild Anixity (GAD 5-9)	some time	some time	never	some time	never	never	never	never	never	3	minimal/no depression (PHQ 0-4)	normal (WAZ -1.99 to higher)	not stunted	not wasted	laboure/riksha/van driver	uneducated /primary	Breast feeding previous day (yes)	No (no bottle feeding)	1-3 Food Groups	2 and more meal/day (6-8 month child)/ 3 and more meal/day (9-23 month child)	6	higher income 13000 and more	high child feeding index (score 5-7)	normal to overweight	any kind of anxity (5-21)	no depression (0-4)
Household 5 and more than 5	housewife	6	mild food insecure (2-7)	secure/mild food insecure	some time	some time	never	never	never	never	never	2	No anixity (GAD 0-4)	some time	some time	some time	some time	some time	never	never	never	never	5	Mild depression (PHQ 5-9)	normal (WAZ -1.99 to higher)	not stunted	not wasted	small business/service	uneducated /primary	Breast feeding previous day (yes)	No (no bottle feeding)	1-3 Food Groups	1 meal/day (6-8 month child) /1-2 meal/day (9-23 month)	5	higher income 13000 and more	high child feeding index (score 5-7)	normal to overweight	no anxity (0-4)	depression (5-27)
Household 4 and lessthan 4	housewife	10	Moderate food Insecure (8-11)	moderate to severe food insecure	more than 7 days	more than 7 days	some time	more than 7 days	some time	some time	some time	10	Moderate Anxity (GAD 10-14)	more than 7 days	more than 7 days	more than 7 days	more than 7 days	some time	some time	never	never	never	10	Moderate depression (PHQ 10-14)	normal (WAZ -1.99 to higher)	stunted	not wasted	laboure/riksha/van driver	uneducated /primary	Breast feeding previous day (yes)	bottle feed previous day (yes)	1-3 Food Groups	1 meal/day (6-8 month child) /1-2 meal/day (9-23 month)	4	low income >13000	below child feeding index (scoe 1-4)	normal to overweight	any kind of anxity (5-21)	depression (5-27)
Household 4 and lessthan 4	housewife	5	mild food insecure (2-7)	secure/mild food insecure	more than 7 days	almost daily	almost daily	more than 7 days	some time	more than 7 days	some time	14	Moderate Anxity (GAD 10-14)	more than 7 days	more than 7 days	more than 7 days	more than 7 days	some time	some time	never	never	never	10	Moderate depression (PHQ 10-14)	underweight (WAZ, -2.0 Sd to lower)	not stunted	wasted	small business/service	uneducated /primary	Breast feeding previous day (yes)	No (no bottle feeding)	0 Food Group	0 meal/day	3	low income >13000	below child feeding index (scoe 1-4)	normal to overweight	any kind of anxity (5-21)	depression (5-27)
Household 4 and lessthan 4	housewife	15	severe food insecure (12-27)	moderate to severe food insecure	some time	some time	some time	some time	never	never	never	4	No anixity (GAD 0-4)	some time	some time	never	some time	some time	never	never	never	never	4	minimal/no depression (PHQ 0-4)	underweight (WAZ, -2.0 Sd to lower)	stunted	not wasted	small business/service	uneducated /primary	Breast feeding previous day (yes)	bottle feed previous day (yes)	1-3 Food Groups	1 meal/day (6-8 month child) /1-2 meal/day (9-23 month)	4	low income >13000	below child feeding index (scoe 1-4)	normal to overweight	no anxity (0-4)	no depression (0-4)
Household 4 and lessthan 4	housewife	12	severe food insecure (12-27)	moderate to severe food insecure	more than 7 days	some time	some time	never	never	never	never	4	No anixity (GAD 0-4)	more than 7 days	almost daily	more than 7 days	some time	some time	never	never	never	never	9	Mild depression (PHQ 5-9)	normal (WAZ -1.99 to higher)	not stunted	not wasted	laboure/riksha/van driver	uneducated /primary	Breast feeding previous day (yes)	No (no bottle feeding)	0 Food Group	0 meal/day	3	low income >13000	below child feeding index (scoe 1-4)	normal to overweight	no anxity (0-4)	depression (5-27)
Household 5 and more than 5	housewife	10	Moderate food Insecure (8-11)	moderate to severe food insecure	more than 7 days	more than 7 days	some time	some time	never	never	never	6	Mild Anixity (GAD 5-9)	some time	some time	some time	never	never	never	never	never	never	3	minimal/no depression (PHQ 0-4)	normal (WAZ -1.99 to higher)	not stunted	not wasted	laboure/riksha/van driver	secondary to higher	Breast feeding previous day (yes)	No (no bottle feeding)	1-3 Food Groups	2 and more meal/day (6-8 month child)/ 3 and more meal/day (9-23 month child)	6	low income >13000	high child feeding index (score 5-7)	normal to overweight	any kind of anxity (5-21)	no depression (0-4)
Household 5 and more than 5	housewife	13	severe food insecure (12-27)	moderate to severe food insecure	more than 7 days	more than 7 days	more than 7 days	some time	some time	some time	never	9	Mild Anixity (GAD 5-9)	some time	some time	some time	some time	never	never	never	never	never	4	minimal/no depression (PHQ 0-4)	underweight (WAZ, -2.0 Sd to lower)	stunted	not wasted	laboure/riksha/van driver	uneducated /primary	Breast feeding previous day (yes)	bottle feed previous day (yes)	1-3 Food Groups	1 meal/day (6-8 month child) /1-2 meal/day (9-23 month)	4	low income >13000	below child feeding index (scoe 1-4)	normal to overweight	any kind of anxity (5-21)	no depression (0-4)
Household 4 and lessthan 4	housewife	14	severe food insecure (12-27)	moderate to severe food insecure	some time	some time	more than 7 days	some time	some time	some time	never	7	Mild Anixity (GAD 5-9)	some time	some time	never	some time	never	never	never	never	never	3	minimal/no depression (PHQ 0-4)	normal (WAZ -1.99 to higher)	not stunted	not wasted	laboure/riksha/van driver	uneducated /primary	Breast feeding previous day (yes)	No (no bottle feeding)	1-3 Food Groups	1 meal/day (6-8 month child) /1-2 meal/day (9-23 month)	5	low income >13000	high child feeding index (score 5-7)	underweight	any kind of anxity (5-21)	no depression (0-4)
Household 4 and lessthan 4	housewife	8	Moderate food Insecure (8-11)	moderate to severe food insecure	some time	more than 7 days	almost daily	almost daily	some time	some time	some time	12	Moderate Anxity (GAD 10-14)	more than 7 days	more than 7 days	more than 7 days	some time	some time	never	never	never	never	8	Mild depression (PHQ 5-9)	normal (WAZ -1.99 to higher)	not stunted	wasted	small business/service	uneducated /primary	Breast feeding previous day (yes)	No (no bottle feeding)	1-3 Food Groups	1 meal/day (6-8 month child) /1-2 meal/day (9-23 month)	5	low income >13000	high child feeding index (score 5-7)	normal to overweight	any kind of anxity (5-21)	depression (5-27)
Household 4 and lessthan 4	housewife	7	mild food insecure (2-7)	secure/mild food insecure	some time	some time	never	never	never	never	never	2	No anixity (GAD 0-4)	some time	more than 7 days	some time	some time	some time	never	never	never	never	6	Mild depression (PHQ 5-9)	normal (WAZ -1.99 to higher)	not stunted	not wasted	small business/service	uneducated /primary	Breast feeding previous day (yes)	No (no bottle feeding)	4 and more Food Groups	1 meal/day (6-8 month child) /1-2 meal/day (9-23 month)	6	higher income 13000 and more	high child feeding index (score 5-7)	normal to overweight	no anxity (0-4)	depression (5-27)
Household 4 and lessthan 4	housewife	8	Moderate food Insecure (8-11)	moderate to severe food insecure	some time	some time	more than 7 days	more than 7 days	some time	some time	some time	9	Mild Anixity (GAD 5-9)	more than 7 days	more than 7 days	more than 7 days	more than 7 days	some time	some time	never	never	never	10	Moderate depression (PHQ 10-14)	underweight (WAZ, -2.0 Sd to lower)	not stunted	not wasted	laboure/riksha/van driver	secondary to higher	Breast feeding previous day (yes)	No (no bottle feeding)	4 and more Food Groups	1 meal/day (6-8 month child) /1-2 meal/day (9-23 month)	6	low income >13000	high child feeding index (score 5-7)	underweight	any kind of anxity (5-21)	depression (5-27)
Household 4 and lessthan 4	housewife	13	severe food insecure (12-27)	moderate to severe food insecure	some time	more than 7 days	some time	never	never	never	never	4	No anixity (GAD 0-4)	more than 7 days	more than 7 days	more than 7 days	some time	some time	never	never	never	never	8	Mild depression (PHQ 5-9)	underweight (WAZ, -2.0 Sd to lower)	stunted	not wasted	laboure/riksha/van driver	uneducated /primary	no breast feeding previous day	bottle feed previous day (yes)	1-3 Food Groups	1 meal/day (6-8 month child) /1-2 meal/day (9-23 month)	2	low income >13000	below child feeding index (scoe 1-4)	normal to overweight	no anxity (0-4)	depression (5-27)
Household 4 and lessthan 4	housewife	7	mild food insecure (2-7)	secure/mild food insecure	some time	almost daily	more than 7 days	more than 7 days	some time	almost daily	some time	13	Moderate Anxity (GAD 10-14)	never	more than 7 days	some time	more than 7 days	more than 7 days	never	never	never	never	7	Mild depression (PHQ 5-9)	normal (WAZ -1.99 to higher)	stunted	not wasted	small business/service	uneducated /primary	Breast feeding previous day (yes)	bottle feed previous day (yes)	1-3 Food Groups	1 meal/day (6-8 month child) /1-2 meal/day (9-23 month)	4	low income >13000	below child feeding index (scoe 1-4)	normal to overweight	any kind of anxity (5-21)	depression (5-27)
Household 5 and more than 5	housewife	7	mild food insecure (2-7)	secure/mild food insecure	more than 7 days	some time	never	never	never	never	never	3	No anixity (GAD 0-4)	almost daily	more than 7 days	more than 7 days	some time	some time	never	never	never	never	9	Mild depression (PHQ 5-9)	normal (WAZ -1.99 to higher)			small business/service	secondary to higher	no breast feeding previous day	No (no bottle feeding)	4 and more Food Groups	1 meal/day (6-8 month child) /1-2 meal/day (9-23 month)	4	higher income 13000 and more	below child feeding index (scoe 1-4)	normal to overweight	no anxity (0-4)	depression (5-27)
Household 4 and lessthan 4	housewife	5	mild food insecure (2-7)	secure/mild food insecure	some time	some time	some time	some time	never	never	never	4	No anixity (GAD 0-4)	some time	some time	some time	some time	never	never	never	never	never	4	minimal/no depression (PHQ 0-4)	underweight (WAZ, -2.0 Sd to lower)	stunted	not wasted	small business/service	uneducated /primary	Breast feeding previous day (yes)	bottle feed previous day (yes)	1-3 Food Groups	1 meal/day (6-8 month child) /1-2 meal/day (9-23 month)	4	low income >13000	below child feeding index (scoe 1-4)	normal to overweight	no anxity (0-4)	no depression (0-4)
Household 4 and lessthan 4	housewife	11	Moderate food Insecure (8-11)	moderate to severe food insecure	more than 7 days	more than 7 days	more than 7 days	more than 7 days	some time	more than 7 days	some time	12	Moderate Anxity (GAD 10-14)	some time	more than 7 days	some time	more than 7 days	some time	some time	never	never	never	8	Mild depression (PHQ 5-9)	normal (WAZ -1.99 to higher)	not stunted	wasted	laboure/riksha/van driver	uneducated /primary	Breast feeding previous day (yes)	No (no bottle feeding)	1-3 Food Groups	1 meal/day (6-8 month child) /1-2 meal/day (9-23 month)	5	low income >13000	high child feeding index (score 5-7)	normal to overweight	any kind of anxity (5-21)	depression (5-27)
Household 4 and lessthan 4	housewife	8	Moderate food Insecure (8-11)	moderate to severe food insecure	some time	some time	some time	some time	never	never	never	4	No anixity (GAD 0-4)	never	more than 7 days	more than 7 days	never	some time	never	never	never	never	5	Mild depression (PHQ 5-9)	normal (WAZ -1.99 to higher)	not stunted	wasted	laboure/riksha/van driver	secondary to higher	Breast feeding previous day (yes)	bottle feed previous day (yes)	1-3 Food Groups	1 meal/day (6-8 month child) /1-2 meal/day (9-23 month)	4	low income >13000	below child feeding index (scoe 1-4)	underweight	no anxity (0-4)	depression (5-27)
Household 4 and lessthan 4	housewife	6	mild food insecure (2-7)	secure/mild food insecure	some time	some time	some time	some time	some time	some time	some time	7	Mild Anixity (GAD 5-9)	some time	more than 7 days	some time	some time	some time	never	never	never	never	6	Mild depression (PHQ 5-9)	underweight (WAZ, -2.0 Sd to lower)	not stunted	not wasted	laboure/riksha/van driver	secondary to higher	Breast feeding previous day (yes)	No (no bottle feeding)	1-3 Food Groups	1 meal/day (6-8 month child) /1-2 meal/day (9-23 month)	5	higher income 13000 and more	high child feeding index (score 5-7)	normal to overweight	any kind of anxity (5-21)	depression (5-27)
Household 4 and lessthan 4	housewife	13	severe food insecure (12-27)	moderate to severe food insecure	more than 7 days	some time	more than 7 days	more than 7 days	some time	more than 7 days	more than 7 days	12	Moderate Anxity (GAD 10-14)	more than 7 days	more than 7 days	more than 7 days	more than 7 days	some time	some time	some time	never	never	11	Moderate depression (PHQ 10-14)	underweight (WAZ, -2.0 Sd to lower)	not stunted	wasted	small business/service	uneducated /primary	no breast feeding previous day	bottle feed previous day (yes)	1-3 Food Groups	1 meal/day (6-8 month child) /1-2 meal/day (9-23 month)	2	higher income 13000 and more	below child feeding index (scoe 1-4)	underweight	any kind of anxity (5-21)	depression (5-27)
Household 5 and more than 5	housewife	9	Moderate food Insecure (8-11)	moderate to severe food insecure	more than 7 days	more than 7 days	some time	never	never	never	never	5	Mild Anixity (GAD 5-9)	never	never	never	never	never	never	never	never	never	0	minimal/no depression (PHQ 0-4)	normal (WAZ -1.99 to higher)	stunted	not wasted	small business/service	uneducated /primary	Breast feeding previous day (yes)	bottle feed previous day (yes)	1-3 Food Groups	1 meal/day (6-8 month child) /1-2 meal/day (9-23 month)	4	low income >13000	below child feeding index (scoe 1-4)	normal to overweight	any kind of anxity (5-21)	no depression (0-4)
Household 4 and lessthan 4	housewife	9	Moderate food Insecure (8-11)	moderate to severe food insecure	more than 7 days	more than 7 days	never	never	some time	some time	never	6	Mild Anixity (GAD 5-9)	more than 7 days	more than 7 days	some time	some time	never	never	never	never	never	6	Mild depression (PHQ 5-9)	normal (WAZ -1.99 to higher)	stunted	not wasted	laboure/riksha/van driver	secondary to higher	Breast feeding previous day (yes)	No (no bottle feeding)	1-3 Food Groups	2 and more meal/day (6-8 month child)/ 3 and more meal/day (9-23 month child)	6	low income >13000	high child feeding index (score 5-7)	normal to overweight	any kind of anxity (5-21)	depression (5-27)
Household 4 and lessthan 4	housewife	5	mild food insecure (2-7)	secure/mild food insecure	almost daily	more than 7 days	more than 7 days	more than 7 days	some time	never	never	10	Moderate Anxity (GAD 10-14)	some time	some time	some time	some time	some time	some time	some time	some time	some time	9	Mild depression (PHQ 5-9)	normal (WAZ -1.99 to higher)	not stunted	not wasted	small business/service	secondary to higher	Breast feeding previous day (yes)	No (no bottle feeding)	4 and more Food Groups	2 and more meal/day (6-8 month child)/ 3 and more meal/day (9-23 month child)	7	higher income 13000 and more	high child feeding index (score 5-7)	normal to overweight	any kind of anxity (5-21)	depression (5-27)
Household 5 and more than 5	housewife	4	mild food insecure (2-7)	secure/mild food insecure	some time	never	some time	never	more than 7 days	never	never	4	No anixity (GAD 0-4)	never	some time	never	never	never	never	never	never	never	1	minimal/no depression (PHQ 0-4)	normal (WAZ -1.99 to higher)	not stunted	not wasted	small business/service	secondary to higher	no breast feeding previous day	No (no bottle feeding)	4 and more Food Groups	2 and more meal/day (6-8 month child)/ 3 and more meal/day (9-23 month child)	5	higher income 13000 and more	high child feeding index (score 5-7)	normal to overweight	no anxity (0-4)	no depression (0-4)
Household 5 and more than 5	housewife	5	mild food insecure (2-7)	secure/mild food insecure	never	never	never	never	never	some time	never	1	No anixity (GAD 0-4)	some time	never	some time	more than 7 days	some time	never	never	never	never	5	Mild depression (PHQ 5-9)	normal (WAZ -1.99 to higher)	not stunted	wasted	small business/service	secondary to higher	Breast feeding previous day (yes)	No (no bottle feeding)	0 Food Group	0 meal/day	3	higher income 13000 and more	below child feeding index (scoe 1-4)	normal to overweight	no anxity (0-4)	depression (5-27)
Household 4 and lessthan 4	housewife	3	mild food insecure (2-7)	secure/mild food insecure	some time	some time	some time	never	never	some time	never	4	No anixity (GAD 0-4)	some time	some time	more than 7 days	more than 7 days	more than 7 days	never	never	never	never	8	Mild depression (PHQ 5-9)	underweight (WAZ, -2.0 Sd to lower)	not stunted	not wasted	small business/service	uneducated /primary	Breast feeding previous day (yes)	bottle feed previous day (yes)	0 Food Group	0 meal/day	2	higher income 13000 and more	below child feeding index (scoe 1-4)	normal to overweight	no anxity (0-4)	depression (5-27)
Household 4 and lessthan 4	housewife	12	severe food insecure (12-27)	moderate to severe food insecure	more than 7 days	more than 7 days	more than 7 days	more than 7 days	some time	some time	some time	11	Moderate Anxity (GAD 10-14)	almost daily	almost daily	almost daily	more than 7 days	more than 7 days	some time	some time	never	never	15	Severe depression (PHQ 15-27)	underweight (WAZ, -2.0 Sd to lower)	not stunted	wasted	laboure/riksha/van driver	uneducated /primary	Breast feeding previous day (yes)	bottle feed previous day (yes)	0 Food Group	0 meal/day	2	low income >13000	below child feeding index (scoe 1-4)	normal to overweight	any kind of anxity (5-21)	depression (5-27)
Household 5 and more than 5	housewife	6	mild food insecure (2-7)	secure/mild food insecure	some time	some time	some time	some time	some time	some time	never	6	Mild Anixity (GAD 5-9)	some time	some time	some time	some time	some time	never	some time	some time	never	7	Mild depression (PHQ 5-9)	normal (WAZ -1.99 to higher)	stunted	not wasted	small business/service	secondary to higher	Breast feeding previous day (yes)	No (no bottle feeding)	1-3 Food Groups	2 and more meal/day (6-8 month child)/ 3 and more meal/day (9-23 month child)	6	higher income 13000 and more	high child feeding index (score 5-7)	normal to overweight	any kind of anxity (5-21)	depression (5-27)
Household 5 and more than 5	others (2Service holders, business, day laborer)	1	food secure	secure/mild food insecure	more than 7 days	some time	some time	some time	never	never	never	5	Mild Anixity (GAD 5-9)	some time	never	some time	some time	some time	never	some time	never	never	5	Mild depression (PHQ 5-9)	normal (WAZ -1.99 to higher)	not stunted	not wasted	laboure/riksha/van driver	secondary to higher	Breast feeding previous day (yes)	bottle feed previous day (yes)	1-3 Food Groups	1 meal/day (6-8 month child) /1-2 meal/day (9-23 month)	4	higher income 13000 and more	below child feeding index (scoe 1-4)	normal to overweight	any kind of anxity (5-21)	depression (5-27)
Household 4 and lessthan 4	housewife	8	Moderate food Insecure (8-11)	moderate to severe food insecure	some time	some time	some time	never	never	never	never	3	No anixity (GAD 0-4)	some time	some time	more than 7 days	almost daily	some time	some time	never	some time	never	10	Moderate depression (PHQ 10-14)	normal (WAZ -1.99 to higher)	not stunted	not wasted	laboure/riksha/van driver	uneducated /primary	Breast feeding previous day (yes)	No (no bottle feeding)	1-3 Food Groups	2 and more meal/day (6-8 month child)/ 3 and more meal/day (9-23 month child)	6	low income >13000	high child feeding index (score 5-7)	normal to overweight	no anxity (0-4)	depression (5-27)
Household 5 and more than 5	housewife	1	food secure	secure/mild food insecure	more than 7 days	more than 7 days	some time	never	never	never	never	5	Mild Anixity (GAD 5-9)	almost daily	never	almost daily	some time	never	some time	some time	more than 7 days	never	11	Moderate depression (PHQ 10-14)	normal (WAZ -1.99 to higher)	not stunted	not wasted	small business/service	secondary to higher	Breast feeding previous day (yes)	No (no bottle feeding)	1-3 Food Groups	2 and more meal/day (6-8 month child)/ 3 and more meal/day (9-23 month child)	6	higher income 13000 and more	high child feeding index (score 5-7)	normal to overweight	any kind of anxity (5-21)	depression (5-27)
Household 4 and lessthan 4	housewife	8	Moderate food Insecure (8-11)	moderate to severe food insecure	some time	some time	some time	never	some time	more than 7 days	never	6	Mild Anixity (GAD 5-9)	some time	some time	some time	some time	more than 7 days	never	some time	never	never	7	Mild depression (PHQ 5-9)	underweight (WAZ, -2.0 Sd to lower)	not stunted	wasted	small business/service	uneducated /primary	Breast feeding previous day (yes)	No (no bottle feeding)	1-3 Food Groups	1 meal/day (6-8 month child) /1-2 meal/day (9-23 month)	5	higher income 13000 and more	high child feeding index (score 5-7)	underweight	any kind of anxity (5-21)	depression (5-27)
Household 4 and lessthan 4	housewife	4	mild food insecure (2-7)	secure/mild food insecure	more than 7 days	more than 7 days	more than 7 days	some time	some time	some time	never	9	Mild Anixity (GAD 5-9)	almost daily	more than 7 days	more than 7 days	almost daily	almost daily	never	more than 7 days	more than 7 days	some time	18	Severe depression (PHQ 15-27)	underweight (WAZ, -2.0 Sd to lower)	not stunted	wasted	small business/service	uneducated /primary	Breast feeding previous day (yes)	bottle feed previous day (yes)	1-3 Food Groups	1 meal/day (6-8 month child) /1-2 meal/day (9-23 month)	4	higher income 13000 and more	below child feeding index (scoe 1-4)	normal to overweight	any kind of anxity (5-21)	depression (5-27)
Household 4 and lessthan 4	housewife	0	food secure	secure/mild food insecure	some time	never	some time	never	never	some time	never	3	No anixity (GAD 0-4)	some time	some time	some time	some time	some time	never	never	never	never	5	Mild depression (PHQ 5-9)	normal (WAZ -1.99 to higher)	not stunted	not wasted	small business/service	secondary to higher	Breast feeding previous day (yes)	bottle feed previous day (yes)	4 and more Food Groups	2 and more meal/day (6-8 month child)/ 3 and more meal/day (9-23 month child)	6	higher income 13000 and more	high child feeding index (score 5-7)	normal to overweight	no anxity (0-4)	depression (5-27)
Household 5 and more than 5	housewife	7	mild food insecure (2-7)	secure/mild food insecure	some time	some time	some time	never	never	some time	never	4	No anixity (GAD 0-4)	never	never	some time	some time	some time	never	never	never	never	3	minimal/no depression (PHQ 0-4)	normal (WAZ -1.99 to higher)	not stunted	not wasted	laboure/riksha/van driver	secondary to higher	no breast feeding previous day	No (no bottle feeding)	4 and more Food Groups	2 and more meal/day (6-8 month child)/ 3 and more meal/day (9-23 month child)	5	low income >13000	high child feeding index (score 5-7)	normal to overweight	no anxity (0-4)	no depression (0-4)
Household 4 and lessthan 4	housewife	12	severe food insecure (12-27)	moderate to severe food insecure	some time	some time	some time	some time	never	never	never	4	No anixity (GAD 0-4)	some time	some time	some time	some time	almost daily	never	never	never	never	7	Mild depression (PHQ 5-9)	normal (WAZ -1.99 to higher)	not stunted	not wasted	small business/service	uneducated /primary	no breast feeding previous day	bottle feed previous day (yes)	4 and more Food Groups	1 meal/day (6-8 month child) /1-2 meal/day (9-23 month)	3	low income >13000	below child feeding index (scoe 1-4)	normal to overweight	no anxity (0-4)	depression (5-27)
Household 5 and more than 5	others (2Service holders, business, day laborer)	3	mild food insecure (2-7)	secure/mild food insecure	more than 7 days	some time	some time	never	never	never	never	4	No anixity (GAD 0-4)	some time	more than 7 days	more than 7 days	more than 7 days	some time	never	more than 7 days	never	never	10	Moderate depression (PHQ 10-14)	normal (WAZ -1.99 to higher)	not stunted	not wasted	laboure/riksha/van driver	uneducated /primary	Breast feeding previous day (yes)	bottle feed previous day (yes)	1-3 Food Groups	1 meal/day (6-8 month child) /1-2 meal/day (9-23 month)	4	higher income 13000 and more	below child feeding index (scoe 1-4)	normal to overweight	no anxity (0-4)	depression (5-27)
Household 5 and more than 5	housewife	8	Moderate food Insecure (8-11)	moderate to severe food insecure	some time	some time	some time	some time	never	never	never	4	No anixity (GAD 0-4)	never	never	some time	some time	some time	never	never	never	never	3	minimal/no depression (PHQ 0-4)	normal (WAZ -1.99 to higher)	not stunted	not wasted	laboure/riksha/van driver	secondary to higher	Breast feeding previous day (yes)	bottle feed previous day (yes)	1-3 Food Groups	1 meal/day (6-8 month child) /1-2 meal/day (9-23 month)	4	low income >13000	below child feeding index (scoe 1-4)	underweight	no anxity (0-4)	no depression (0-4)
Household 4 and lessthan 4	housewife	8	Moderate food Insecure (8-11)	moderate to severe food insecure	more than 7 days	more than 7 days	more than 7 days	some time	some time	some time	some time	10	Moderate Anxity (GAD 10-14)	some time	some time	some time	some time	never	never	never	never	never	4	minimal/no depression (PHQ 0-4)	underweight (WAZ, -2.0 Sd to lower)	stunted	not wasted	laboure/riksha/van driver	secondary to higher	Breast feeding previous day (yes)	No (no bottle feeding)	1-3 Food Groups	1 meal/day (6-8 month child) /1-2 meal/day (9-23 month)	5	low income >13000	high child feeding index (score 5-7)	normal to overweight	any kind of anxity (5-21)	no depression (0-4)
Household 4 and lessthan 4	housewife	0	food secure	secure/mild food insecure	more than 7 days	never	some time	some time	never	never	never	4	No anixity (GAD 0-4)	never	never	almost daily	never	almost daily	never	almost daily	never	never	9	Mild depression (PHQ 5-9)	normal (WAZ -1.99 to higher)	not stunted	not wasted	small business/service	secondary to higher	Breast feeding previous day (yes)	No (no bottle feeding)	4 and more Food Groups	2 and more meal/day (6-8 month child)/ 3 and more meal/day (9-23 month child)	7	higher income 13000 and more	high child feeding index (score 5-7)	normal to overweight	no anxity (0-4)	depression (5-27)
Household 5 and more than 5	others (2Service holders, business, day laborer)	1	food secure	secure/mild food insecure	some time	some time	almost daily	more than 7 days	some time	almost daily	almost daily	14	Moderate Anxity (GAD 10-14)	never	some time	some time	almost daily	never	almost daily	almost daily	some time	never	12	Moderate depression (PHQ 10-14)	normal (WAZ -1.99 to higher)	stunted	not wasted	laboure/riksha/van driver	uneducated /primary	Breast feeding previous day (yes)	No (no bottle feeding)	1-3 Food Groups	2 and more meal/day (6-8 month child)/ 3 and more meal/day (9-23 month child)	6	higher income 13000 and more	high child feeding index (score 5-7)	normal to overweight	any kind of anxity (5-21)	depression (5-27)
Household 4 and lessthan 4	others (2Service holders, business, day laborer)	12	severe food insecure (12-27)	moderate to severe food insecure	more than 7 days	more than 7 days	more than 7 days	some time	some time	some time	some time	10	Moderate Anxity (GAD 10-14)	some time	some time	never	some time	some time	never	never	never	never	4	minimal/no depression (PHQ 0-4)	underweight (WAZ, -2.0 Sd to lower)	stunted	not wasted	laboure/riksha/van driver	uneducated /primary	Breast feeding previous day (yes)	bottle feed previous day (yes)	1-3 Food Groups	1 meal/day (6-8 month child) /1-2 meal/day (9-23 month)	4	low income >13000	below child feeding index (scoe 1-4)	normal to overweight	any kind of anxity (5-21)	no depression (0-4)
Household 5 and more than 5	housewife	0	food secure	secure/mild food insecure	more than 7 days	some time	never	some time	some time	some time	never	6	Mild Anixity (GAD 5-9)	never	never	never	never	never	never	never	never	never	0	minimal/no depression (PHQ 0-4)	normal (WAZ -1.99 to higher)	not stunted	not wasted	small business/service	uneducated /primary	Breast feeding previous day (yes)	No (no bottle feeding)	4 and more Food Groups	2 and more meal/day (6-8 month child)/ 3 and more meal/day (9-23 month child)	7	higher income 13000 and more	high child feeding index (score 5-7)	normal to overweight	any kind of anxity (5-21)	no depression (0-4)
Household 4 and lessthan 4	others (2Service holders, business, day laborer)	10	Moderate food Insecure (8-11)	moderate to severe food insecure	more than 7 days	some time	never	some time	never	never	never	4	No anixity (GAD 0-4)	more than 7 days	some time	some time	some time	some time	some time	never	never	never	7	Mild depression (PHQ 5-9)	underweight (WAZ, -2.0 Sd to lower)	not stunted	wasted	small business/service	uneducated /primary	Breast feeding previous day (yes)	No (no bottle feeding)	1-3 Food Groups	2 and more meal/day (6-8 month child)/ 3 and more meal/day (9-23 month child)	6	higher income 13000 and more	high child feeding index (score 5-7)	normal to overweight	no anxity (0-4)	depression (5-27)
Household 4 and lessthan 4	housewife	1	food secure	secure/mild food insecure	some time	never	never	some time	never	some time	never	3	No anixity (GAD 0-4)	more than 7 days	some time	almost daily	almost daily	almost daily	never	some time	almost daily	never	16	Severe depression (PHQ 15-27)	normal (WAZ -1.99 to higher)	stunted	not wasted	laboure/riksha/van driver	secondary to higher	Breast feeding previous day (yes)	bottle feed previous day (yes)	1-3 Food Groups	1 meal/day (6-8 month child) /1-2 meal/day (9-23 month)	4	higher income 13000 and more	below child feeding index (scoe 1-4)	normal to overweight	no anxity (0-4)	depression (5-27)
Household 5 and more than 5	housewife	11	Moderate food Insecure (8-11)	moderate to severe food insecure	some time	some time	some time	never	never	never	never	3	No anixity (GAD 0-4)	some time	some time	almost daily	some time	some time	never	some time	some time	never	9	Mild depression (PHQ 5-9)	normal (WAZ -1.99 to higher)	not stunted	not wasted	laboure/riksha/van driver	uneducated /primary	Breast feeding previous day (yes)	No (no bottle feeding)	1-3 Food Groups	2 and more meal/day (6-8 month child)/ 3 and more meal/day (9-23 month child)	6	low income >13000	high child feeding index (score 5-7)	normal to overweight	no anxity (0-4)	depression (5-27)
Household 4 and lessthan 4	others (2Service holders, business, day laborer)	9	Moderate food Insecure (8-11)	moderate to severe food insecure	more than 7 days	some time	some time	never	never	never	never	4	No anixity (GAD 0-4)	almost daily	almost daily	more than 7 days	more than 7 days	never	some time	almost daily	almost daily	more than 7 days	19	Severe depression (PHQ 15-27)	normal (WAZ -1.99 to higher)	not stunted	not wasted	laboure/riksha/van driver	uneducated /primary	Breast feeding previous day (yes)	No (no bottle feeding)	1-3 Food Groups	1 meal/day (6-8 month child) /1-2 meal/day (9-23 month)	5	low income >13000	high child feeding index (score 5-7)	normal to overweight	no anxity (0-4)	depression (5-27)
Household 4 and lessthan 4	housewife	5	mild food insecure (2-7)	secure/mild food insecure	more than 7 days	more than 7 days	more than 7 days	more than 7 days	some time	some time	never	10	Moderate Anxity (GAD 10-14)	more than 7 days	more than 7 days	more than 7 days	almost daily	some time	never	never	some time	never	11	Moderate depression (PHQ 10-14)	normal (WAZ -1.99 to higher)	not stunted	not wasted	laboure/riksha/van driver	secondary to higher	no breast feeding previous day	No (no bottle feeding)	1-3 Food Groups	2 and more meal/day (6-8 month child)/ 3 and more meal/day (9-23 month child)	4	higher income 13000 and more	below child feeding index (scoe 1-4)	normal to overweight	any kind of anxity (5-21)	depression (5-27)
Household 4 and lessthan 4	housewife	5	mild food insecure (2-7)	secure/mild food insecure	some time	more than 7 days	some time	never	never	never	never	4	No anixity (GAD 0-4)	some time	never	some time	some time	some time	never	never	never	never	4	minimal/no depression (PHQ 0-4)	underweight (WAZ, -2.0 Sd to lower)	not stunted	wasted	laboure/riksha/van driver	uneducated /primary	Breast feeding previous day (yes)	bottle feed previous day (yes)	0 Food Group	0 meal/day	2	low income >13000	below child feeding index (scoe 1-4)	normal to overweight	no anxity (0-4)	no depression (0-4)
Household 4 and lessthan 4	others (2Service holders, business, day laborer)	8	Moderate food Insecure (8-11)	moderate to severe food insecure	more than 7 days	more than 7 days	more than 7 days	more than 7 days	some time	some time	never	10	Moderate Anxity (GAD 10-14)	some time	some time	some time	some time	some time	never	some time	more than 7 days	never	8	Mild depression (PHQ 5-9)	normal (WAZ -1.99 to higher)	not stunted	not wasted	laboure/riksha/van driver	uneducated /primary	Breast feeding previous day (yes)	No (no bottle feeding)	1-3 Food Groups	1 meal/day (6-8 month child) /1-2 meal/day (9-23 month)	5	higher income 13000 and more	high child feeding index (score 5-7)	normal to overweight	any kind of anxity (5-21)	depression (5-27)
Household 5 and more than 5	housewife	7	mild food insecure (2-7)	secure/mild food insecure	almost daily	some time	almost daily	almost daily	never	almost daily	some time	14	Moderate Anxity (GAD 10-14)	more than 7 days	almost daily	almost daily	almost daily	almost daily	never	never	almost daily	never	17	Severe depression (PHQ 15-27)	normal (WAZ -1.99 to higher)	not stunted	wasted	laboure/riksha/van driver	secondary to higher	Breast feeding previous day (yes)	bottle feed previous day (yes)	1-3 Food Groups	1 meal/day (6-8 month child) /1-2 meal/day (9-23 month)	4	higher income 13000 and more	below child feeding index (scoe 1-4)	normal to overweight	any kind of anxity (5-21)	depression (5-27)
Household 4 and lessthan 4	housewife	1	food secure	secure/mild food insecure	more than 7 days	almost daily	never	almost daily	almost daily	almost daily	almost daily	17	Severe Anxity (GAD 15-21)	never	almost daily	never	more than 7 days	almost daily	never	never	almost daily	more than 7 days	13	Moderate depression (PHQ 10-14)	normal (WAZ -1.99 to higher)	stunted	not wasted	laboure/riksha/van driver	secondary to higher	Breast feeding previous day (yes)	bottle feed previous day (yes)	4 and more Food Groups	2 and more meal/day (6-8 month child)/ 3 and more meal/day (9-23 month child)	6	higher income 13000 and more	high child feeding index (score 5-7)	underweight	any kind of anxity (5-21)	depression (5-27)
Household 4 and lessthan 4	housewife	0	food secure	secure/mild food insecure	some time	some time	some time	never	never	some time	never	4	No anixity (GAD 0-4)	some time	some time	more than 7 days	some time	never	never	some time	never	never	6	Mild depression (PHQ 5-9)	normal (WAZ -1.99 to higher)	not stunted	not wasted	small business/service	secondary to higher	Breast feeding previous day (yes)	No (no bottle feeding)	4 and more Food Groups	2 and more meal/day (6-8 month child)/ 3 and more meal/day (9-23 month child)	7	higher income 13000 and more	high child feeding index (score 5-7)	underweight	no anxity (0-4)	depression (5-27)
Household 5 and more than 5	others (2Service holders, business, day laborer)	1	food secure	secure/mild food insecure	never	never	some time	never	never	some time	never	2	No anixity (GAD 0-4)	some time	some time	more than 7 days	more than 7 days	some time	some time	some time	some time	never	10	Moderate depression (PHQ 10-14)	normal (WAZ -1.99 to higher)	not stunted	not wasted	small business/service	secondary to higher	Breast feeding previous day (yes)	No (no bottle feeding)	4 and more Food Groups	2 and more meal/day (6-8 month child)/ 3 and more meal/day (9-23 month child)	7	higher income 13000 and more	high child feeding index (score 5-7)	underweight	no anxity (0-4)	depression (5-27)
Household 5 and more than 5	housewife	13	severe food insecure (12-27)	moderate to severe food insecure	more than 7 days	some time	some time	some time	some time	never	never	6	Mild Anixity (GAD 5-9)	more than 7 days	almost daily	some time	more than 7 days	never	never	never	never	never	8	Mild depression (PHQ 5-9)	normal (WAZ -1.99 to higher)	not stunted	not wasted	laboure/riksha/van driver	uneducated /primary	Breast feeding previous day (yes)	bottle feed previous day (yes)	4 and more Food Groups	2 and more meal/day (6-8 month child)/ 3 and more meal/day (9-23 month child)	6	low income >13000	high child feeding index (score 5-7)	normal to overweight	any kind of anxity (5-21)	depression (5-27)
Household 5 and more than 5	housewife	1	food secure	secure/mild food insecure	more than 7 days	some time	some time	never	never	never	never	4	No anixity (GAD 0-4)	some time	some time	more than 7 days	more than 7 days	some time	never	never	never	never	7	Mild depression (PHQ 5-9)	underweight (WAZ, -2.0 Sd to lower)	not stunted	not wasted	small business/service	uneducated /primary	Breast feeding previous day (yes)	bottle feed previous day (yes)	0 Food Group	0 meal/day	2	higher income 13000 and more	below child feeding index (scoe 1-4)	normal to overweight	no anxity (0-4)	depression (5-27)
Household 5 and more than 5	others (2Service holders, business, day laborer)	3	mild food insecure (2-7)	secure/mild food insecure	never	never	never	never	never	some time	never	1	No anixity (GAD 0-4)	never	never	some time	some time	some time	never	never	never	never	3	minimal/no depression (PHQ 0-4)	normal (WAZ -1.99 to higher)	not stunted	not wasted	laboure/riksha/van driver	uneducated /primary	Breast feeding previous day (yes)	bottle feed previous day (yes)	1-3 Food Groups	2 and more meal/day (6-8 month child)/ 3 and more meal/day (9-23 month child)	5	higher income 13000 and more	high child feeding index (score 5-7)	normal to overweight	no anxity (0-4)	no depression (0-4)
Household 5 and more than 5	housewife	9	Moderate food Insecure (8-11)	moderate to severe food insecure	some time	more than 7 days	more than 7 days	more than 7 days	some time	almost daily	never	11	Moderate Anxity (GAD 10-14)	some time	never	some time	some time	some time	never	never	never	never	4	minimal/no depression (PHQ 0-4)	normal (WAZ -1.99 to higher)	stunted	not wasted	laboure/riksha/van driver	secondary to higher	Breast feeding previous day (yes)	bottle feed previous day (yes)	4 and more Food Groups	2 and more meal/day (6-8 month child)/ 3 and more meal/day (9-23 month child)	6	low income >13000	high child feeding index (score 5-7)	normal to overweight	any kind of anxity (5-21)	no depression (0-4)
Household 4 and lessthan 4	others (2Service holders, business, day laborer)	10	Moderate food Insecure (8-11)	moderate to severe food insecure	never	never	some time	never	never	some time	never	2	No anixity (GAD 0-4)	some time	some time	some time	some time	some time	some time	some time	some time	some time	9	Mild depression (PHQ 5-9)	underweight (WAZ, -2.0 Sd to lower)	not stunted	not wasted	small business/service	uneducated /primary	Breast feeding previous day (yes)	bottle feed previous day (yes)	1-3 Food Groups	2 and more meal/day (6-8 month child)/ 3 and more meal/day (9-23 month child)	5	low income >13000	high child feeding index (score 5-7)	normal to overweight	no anxity (0-4)	depression (5-27)
Household 4 and lessthan 4	others (2Service holders, business, day laborer)	13	severe food insecure (12-27)	moderate to severe food insecure	almost daily	more than 7 days	more than 7 days	more than 7 days	some time	some time	never	11	Moderate Anxity (GAD 10-14)	more than 7 days	some time	some time	some time	some time	never	never	never	never	6	Mild depression (PHQ 5-9)	underweight (WAZ, -2.0 Sd to lower)	not stunted	wasted	laboure/riksha/van driver	secondary to higher	Breast feeding previous day (yes)	bottle feed previous day (yes)	1-3 Food Groups	1 meal/day (6-8 month child) /1-2 meal/day (9-23 month)	4	low income >13000	below child feeding index (scoe 1-4)	underweight	any kind of anxity (5-21)	depression (5-27)
Household 5 and more than 5	housewife	8	Moderate food Insecure (8-11)	moderate to severe food insecure	some time	some time	more than 7 days	some time	some time	more than 7 days	never	8	Mild Anixity (GAD 5-9)	never	more than 7 days	almost daily	almost daily	more than 7 days	never	never	never	never	10	Moderate depression (PHQ 10-14)	normal (WAZ -1.99 to higher)	not stunted	not wasted	laboure/riksha/van driver	secondary to higher	Breast feeding previous day (yes)	bottle feed previous day (yes)	1-3 Food Groups	1 meal/day (6-8 month child) /1-2 meal/day (9-23 month)	4	low income >13000	below child feeding index (scoe 1-4)	underweight	any kind of anxity (5-21)	depression (5-27)
Household 4 and lessthan 4	housewife	11	Moderate food Insecure (8-11)	moderate to severe food insecure	more than 7 days	more than 7 days	some time	more than 7 days	some time	some time	never	9	Mild Anixity (GAD 5-9)	almost daily	almost daily	almost daily	almost daily	almost daily	more than 7 days	never	more than 7 days	never	19	Severe depression (PHQ 15-27)	underweight (WAZ, -2.0 Sd to lower)	stunted	not wasted	small business/service	uneducated /primary	Breast feeding previous day (yes)	bottle feed previous day (yes)	1-3 Food Groups	1 meal/day (6-8 month child) /1-2 meal/day (9-23 month)	4	low income >13000	below child feeding index (scoe 1-4)	underweight	any kind of anxity (5-21)	depression (5-27)
Household 4 and lessthan 4	housewife	5	mild food insecure (2-7)	secure/mild food insecure	never	never	never	never	never	never	never	0	No anixity (GAD 0-4)	some time	some time	some time	never	never	never	never	never	never	3	minimal/no depression (PHQ 0-4)	normal (WAZ -1.99 to higher)	not stunted	not wasted	laboure/riksha/van driver	secondary to higher	Breast feeding previous day (yes)	bottle feed previous day (yes)	4 and more Food Groups	2 and more meal/day (6-8 month child)/ 3 and more meal/day (9-23 month child)	6	higher income 13000 and more	high child feeding index (score 5-7)	normal to overweight	no anxity (0-4)	no depression (0-4)
Household 5 and more than 5	housewife	9	Moderate food Insecure (8-11)	moderate to severe food insecure	some time	some time	some time	some time	some time	more than 7 days	some time	8	Mild Anixity (GAD 5-9)	some time	some time	more than 7 days	more than 7 days	some time	never	never	never	never	7	Mild depression (PHQ 5-9)	normal (WAZ -1.99 to higher)	stunted	not wasted	laboure/riksha/van driver	uneducated /primary	Breast feeding previous day (yes)	No (no bottle feeding)	1-3 Food Groups	1 meal/day (6-8 month child) /1-2 meal/day (9-23 month)	5	low income >13000	high child feeding index (score 5-7)	normal to overweight	any kind of anxity (5-21)	depression (5-27)
Household 5 and more than 5	housewife	12	severe food insecure (12-27)	moderate to severe food insecure	some time	some time	some time	some time	never	never	never	4	No anixity (GAD 0-4)	some time	some time	more than 7 days	more than 7 days	some time	never	never	never	never	7	Mild depression (PHQ 5-9)	normal (WAZ -1.99 to higher)	not stunted	not wasted	laboure/riksha/van driver	secondary to higher	Breast feeding previous day (yes)	No (no bottle feeding)	1-3 Food Groups	1 meal/day (6-8 month child) /1-2 meal/day (9-23 month)	5	low income >13000	high child feeding index (score 5-7)	normal to overweight	no anxity (0-4)	depression (5-27)
Household 4 and lessthan 4	others (2Service holders, business, day laborer)	8	Moderate food Insecure (8-11)	moderate to severe food insecure	more than 7 days	some time	some time	some time	never	some time	never	6	Mild Anixity (GAD 5-9)	some time	some time	more than 7 days	more than 7 days	some time	never	never	never	never	7	Mild depression (PHQ 5-9)	normal (WAZ -1.99 to higher)	stunted	not wasted	laboure/riksha/van driver	uneducated /primary	Breast feeding previous day (yes)	No (no bottle feeding)	1-3 Food Groups	1 meal/day (6-8 month child) /1-2 meal/day (9-23 month)	5	low income >13000	high child feeding index (score 5-7)	normal to overweight	any kind of anxity (5-21)	depression (5-27)
Household 4 and lessthan 4	housewife	7	mild food insecure (2-7)	secure/mild food insecure	never	never	never	never	never	some time	never	1	No anixity (GAD 0-4)	never	never	some time	some time	never	never	never	never	never	2	minimal/no depression (PHQ 0-4)	normal (WAZ -1.99 to higher)	stunted	not wasted	small business/service	uneducated /primary	Breast feeding previous day (yes)	No (no bottle feeding)	1-3 Food Groups	2 and more meal/day (6-8 month child)/ 3 and more meal/day (9-23 month child)	6	higher income 13000 and more	high child feeding index (score 5-7)	normal to overweight	no anxity (0-4)	no depression (0-4)
Household 5 and more than 5	others (2Service holders, business, day laborer)	5	mild food insecure (2-7)	secure/mild food insecure	more than 7 days	some time	some time	never	never	some time	never	5	Mild Anixity (GAD 5-9)	some time	some time	almost daily	almost daily	almost daily	never	never	more than 7 days	never	13	Moderate depression (PHQ 10-14)	normal (WAZ -1.99 to higher)	not stunted	not wasted	laboure/riksha/van driver	uneducated /primary	Breast feeding previous day (yes)	No (no bottle feeding)	1-3 Food Groups	1 meal/day (6-8 month child) /1-2 meal/day (9-23 month)	5	higher income 13000 and more	high child feeding index (score 5-7)	normal to overweight	any kind of anxity (5-21)	depression (5-27)
Household 5 and more than 5	others (2Service holders, business, day laborer)	7	mild food insecure (2-7)	secure/mild food insecure	almost daily	more than 7 days	more than 7 days	some time	some time	some time	never	10	Moderate Anxity (GAD 10-14)	never	never	some time	some time	some time	never	never	never	never	3	minimal/no depression (PHQ 0-4)	underweight (WAZ, -2.0 Sd to lower)	stunted	not wasted	laboure/riksha/van driver	uneducated /primary	Breast feeding previous day (yes)	bottle feed previous day (yes)	1-3 Food Groups	1 meal/day (6-8 month child) /1-2 meal/day (9-23 month)	4	higher income 13000 and more	below child feeding index (scoe 1-4)	normal to overweight	any kind of anxity (5-21)	no depression (0-4)
Household 4 and lessthan 4	housewife	1	food secure	secure/mild food insecure	more than 7 days	more than 7 days	some time	never	never	never	never	5	Mild Anixity (GAD 5-9)	never	never	some time	some time	never	never	never	never	never	2	minimal/no depression (PHQ 0-4)	normal (WAZ -1.99 to higher)	not stunted	not wasted	laboure/riksha/van driver	uneducated /primary	Breast feeding previous day (yes)	No (no bottle feeding)	4 and more Food Groups	2 and more meal/day (6-8 month child)/ 3 and more meal/day (9-23 month child)	7	higher income 13000 and more	high child feeding index (score 5-7)	normal to overweight	any kind of anxity (5-21)	no depression (0-4)
Household 5 and more than 5	housewife	12	severe food insecure (12-27)	moderate to severe food insecure	some time	some time	some time	some time	never	never	never	4	No anixity (GAD 0-4)	never	never	never	never	never	never	never	never	never	0	minimal/no depression (PHQ 0-4)	normal (WAZ -1.99 to higher)	not stunted	not wasted	laboure/riksha/van driver	uneducated /primary	Breast feeding previous day (yes)	No (no bottle feeding)	1-3 Food Groups	1 meal/day (6-8 month child) /1-2 meal/day (9-23 month)	5	low income >13000	high child feeding index (score 5-7)	normal to overweight	no anxity (0-4)	no depression (0-4)
Household 5 and more than 5	housewife	6	mild food insecure (2-7)	secure/mild food insecure	more than 7 days	some time	some time	some time	never	never	never	5	Mild Anixity (GAD 5-9)	more than 7 days	almost daily	some time	some time	some time	never	some time	never	never	9	Mild depression (PHQ 5-9)	normal (WAZ -1.99 to higher)	not stunted	not wasted	small business/service	uneducated /primary	Breast feeding previous day (yes)	No (no bottle feeding)	1-3 Food Groups	1 meal/day (6-8 month child) /1-2 meal/day (9-23 month)	5	higher income 13000 and more	high child feeding index (score 5-7)	normal to overweight	any kind of anxity (5-21)	depression (5-27)
Household 4 and lessthan 4	others (2Service holders, business, day laborer)	0	food secure	secure/mild food insecure	never	never	never	never	never	some time	never	1	No anixity (GAD 0-4)	never	never	some time	some time	some time	never	never	never	never	3	minimal/no depression (PHQ 0-4)	normal (WAZ -1.99 to higher)	not stunted	not wasted	laboure/riksha/van driver	uneducated /primary	Breast feeding previous day (yes)	bottle feed previous day (yes)	0 Food Group	0 meal/day	2	higher income 13000 and more	below child feeding index (scoe 1-4)	normal to overweight	no anxity (0-4)	no depression (0-4)
Household 4 and lessthan 4	housewife	5	mild food insecure (2-7)	secure/mild food insecure	more than 7 days	some time	some time	never	never	some time	never	5	Mild Anixity (GAD 5-9)	some time	some time	some time	some time	never	never	never	never	never	4	minimal/no depression (PHQ 0-4)	normal (WAZ -1.99 to higher)	not stunted	not wasted	small business/service	uneducated /primary	Breast feeding previous day (yes)	bottle feed previous day (yes)	4 and more Food Groups	2 and more meal/day (6-8 month child)/ 3 and more meal/day (9-23 month child)	6	higher income 13000 and more	high child feeding index (score 5-7)	normal to overweight	any kind of anxity (5-21)	no depression (0-4)
Household 4 and lessthan 4	others (2Service holders, business, day laborer)	9	Moderate food Insecure (8-11)	moderate to severe food insecure	more than 7 days	some time	some time	some time	never	never	never	5	Mild Anixity (GAD 5-9)	some time	never	some time	some time	never	never	never	some time	never	4	minimal/no depression (PHQ 0-4)	normal (WAZ -1.99 to higher)	not stunted	not wasted	laboure/riksha/van driver	uneducated /primary	no breast feeding previous day	bottle feed previous day (yes)	1-3 Food Groups	1 meal/day (6-8 month child) /1-2 meal/day (9-23 month)	2	higher income 13000 and more	below child feeding index (scoe 1-4)	normal to overweight	any kind of anxity (5-21)	no depression (0-4)
Household 5 and more than 5	housewife	8	Moderate food Insecure (8-11)	moderate to severe food insecure	more than 7 days	some time	some time	never	never	some time	never	5	Mild Anixity (GAD 5-9)	more than 7 days	never	more than 7 days	more than 7 days	some time	never	never	never	never	7	Mild depression (PHQ 5-9)	normal (WAZ -1.99 to higher)	not stunted	not wasted	laboure/riksha/van driver	uneducated /primary	Breast feeding previous day (yes)	bottle feed previous day (yes)	1-3 Food Groups	1 meal/day (6-8 month child) /1-2 meal/day (9-23 month)	4	low income >13000	below child feeding index (scoe 1-4)	normal to overweight	any kind of anxity (5-21)	depression (5-27)
Household 5 and more than 5	housewife	12	severe food insecure (12-27)	moderate to severe food insecure	some time	some time	some time	some time	never	never	never	4	No anixity (GAD 0-4)	never	never	some time	some time	some time	never	never	never	never	3	minimal/no depression (PHQ 0-4)	normal (WAZ -1.99 to higher)	stunted	not wasted	laboure/riksha/van driver	uneducated /primary	Breast feeding previous day (yes)	bottle feed previous day (yes)	1-3 Food Groups	1 meal/day (6-8 month child) /1-2 meal/day (9-23 month)	4	higher income 13000 and more	below child feeding index (scoe 1-4)	normal to overweight	no anxity (0-4)	no depression (0-4)
Household 4 and lessthan 4	housewife	0	food secure	secure/mild food insecure	almost daily	almost daily	almost daily	more than 7 days	more than 7 days	more than 7 days	never	15	Severe Anxity (GAD 15-21)	never	never	some time	some time	never	never	never	never	never	2	minimal/no depression (PHQ 0-4)	normal (WAZ -1.99 to higher)	not stunted	not wasted	small business/service	uneducated /primary	no breast feeding previous day	No (no bottle feeding)	4 and more Food Groups	2 and more meal/day (6-8 month child)/ 3 and more meal/day (9-23 month child)	5	higher income 13000 and more	high child feeding index (score 5-7)	normal to overweight	any kind of anxity (5-21)	no depression (0-4)
Household 4 and lessthan 4	others (2Service holders, business, day laborer)	1	food secure	secure/mild food insecure	more than 7 days	more than 7 days	more than 7 days	some time	some time	more than 7 days	never	10	Moderate Anxity (GAD 10-14)	some time	some time	more than 7 days	some time	some time	never	never	never	never	6	Mild depression (PHQ 5-9)	underweight (WAZ, -2.0 Sd to lower)	stunted	not wasted	laboure/riksha/van driver	uneducated /primary	Breast feeding previous day (yes)	bottle feed previous day (yes)	1-3 Food Groups	1 meal/day (6-8 month child) /1-2 meal/day (9-23 month)	4	higher income 13000 and more	below child feeding index (scoe 1-4)	normal to overweight	any kind of anxity (5-21)	depression (5-27)
Household 4 and lessthan 4	others (2Service holders, business, day laborer)	13	severe food insecure (12-27)	moderate to severe food insecure	some time	some time	some time	some time	never	never	never	4	No anixity (GAD 0-4)	some time	some time	some time	some time	never	never	never	never	never	4	minimal/no depression (PHQ 0-4)	underweight (WAZ, -2.0 Sd to lower)	not stunted	wasted	laboure/riksha/van driver	uneducated /primary	Breast feeding previous day (yes)	bottle feed previous day (yes)	1-3 Food Groups	1 meal/day (6-8 month child) /1-2 meal/day (9-23 month)	4	low income >13000	below child feeding index (scoe 1-4)	underweight	no anxity (0-4)	no depression (0-4)
Household 4 and lessthan 4	housewife	14	severe food insecure (12-27)	moderate to severe food insecure	more than 7 days	more than 7 days	some time	some time	some time	some time	never	8	Mild Anixity (GAD 5-9)	some time	some time	some time	some time	some time	some time	never	never	never	6	Mild depression (PHQ 5-9)	underweight (WAZ, -2.0 Sd to lower)	not stunted	wasted	small business/service	secondary to higher	Breast feeding previous day (yes)	bottle feed previous day (yes)	1-3 Food Groups	1 meal/day (6-8 month child) /1-2 meal/day (9-23 month)	4	low income >13000	below child feeding index (scoe 1-4)	underweight	any kind of anxity (5-21)	depression (5-27)
Household 4 and lessthan 4	housewife	7	mild food insecure (2-7)	secure/mild food insecure	never	never	never	never	never	never	never	0	No anixity (GAD 0-4)	some time	never	some time	some time	never	never	never	never	never	3	minimal/no depression (PHQ 0-4)	normal (WAZ -1.99 to higher)	not stunted	not wasted	laboure/riksha/van driver	secondary to higher	Breast feeding previous day (yes)	No (no bottle feeding)	4 and more Food Groups	2 and more meal/day (6-8 month child)/ 3 and more meal/day (9-23 month child)	7	low income >13000	high child feeding index (score 5-7)	underweight	no anxity (0-4)	no depression (0-4)
Household 5 and more than 5	housewife	7	mild food insecure (2-7)	secure/mild food insecure	some time	more than 7 days	more than 7 days	some time	more than 7 days	never	never	8	Mild Anixity (GAD 5-9)	more than 7 days	more than 7 days	more than 7 days	some time	more than 7 days	some time	never	never	never	10	Moderate depression (PHQ 10-14)	underweight (WAZ, -2.0 Sd to lower)	not stunted	not wasted	small business/service	uneducated /primary	Breast feeding previous day (yes)	No (no bottle feeding)	1-3 Food Groups	1 meal/day (6-8 month child) /1-2 meal/day (9-23 month)	5	higher income 13000 and more	high child feeding index (score 5-7)	normal to overweight	any kind of anxity (5-21)	depression (5-27)
Household 5 and more than 5	housewife	4	mild food insecure (2-7)	secure/mild food insecure	more than 7 days	more than 7 days	some time	never	never	never	never	5	Mild Anixity (GAD 5-9)	some time	some time	some time	never	never	never	never	never	never	3	minimal/no depression (PHQ 0-4)	normal (WAZ -1.99 to higher)	not stunted	not wasted	small business/service	uneducated /primary	Breast feeding previous day (yes)	No (no bottle feeding)	1-3 Food Groups	1 meal/day (6-8 month child) /1-2 meal/day (9-23 month)	5	higher income 13000 and more	high child feeding index (score 5-7)	normal to overweight	any kind of anxity (5-21)	no depression (0-4)
Household 4 and lessthan 4	others (2Service holders, business, day laborer)	2	mild food insecure (2-7)	secure/mild food insecure	more than 7 days	more than 7 days	some time	never	never	some time	never	6	Mild Anixity (GAD 5-9)	never	never	more than 7 days	some time	some time	never	never	never	never	4	minimal/no depression (PHQ 0-4)	normal (WAZ -1.99 to higher)	stunted	not wasted	laboure/riksha/van driver	uneducated /primary	no breast feeding previous day	bottle feed previous day (yes)	1-3 Food Groups	1 meal/day (6-8 month child) /1-2 meal/day (9-23 month)	2	higher income 13000 and more	below child feeding index (scoe 1-4)	normal to overweight	any kind of anxity (5-21)	no depression (0-4)
Household 4 and lessthan 4	housewife	5	mild food insecure (2-7)	secure/mild food insecure	never	never	never	never	never	never	never	0	No anixity (GAD 0-4)	never	never	never	almost daily	never	never	never	never	never	3	minimal/no depression (PHQ 0-4)	normal (WAZ -1.99 to higher)	not stunted	not wasted	small business/service	uneducated /primary	Breast feeding previous day (yes)	No (no bottle feeding)	1-3 Food Groups	1 meal/day (6-8 month child) /1-2 meal/day (9-23 month)	5	higher income 13000 and more	high child feeding index (score 5-7)	normal to overweight	no anxity (0-4)	no depression (0-4)
Household 4 and lessthan 4	housewife	13	severe food insecure (12-27)	moderate to severe food insecure	almost daily	almost daily	almost daily	almost daily	almost daily	almost daily	almost daily	21	Severe Anxity (GAD 15-21)	almost daily	almost daily	almost daily	almost daily	almost daily	more than 7 days	almost daily	almost daily	never	23	Severe depression (PHQ 15-27)	normal (WAZ -1.99 to higher)	stunted	not wasted	small business/service	uneducated /primary	Breast feeding previous day (yes)	bottle feed previous day (yes)	1-3 Food Groups	1 meal/day (6-8 month child) /1-2 meal/day (9-23 month)	4	low income >13000	below child feeding index (scoe 1-4)	normal to overweight	any kind of anxity (5-21)	depression (5-27)
Household 4 and lessthan 4	others (2Service holders, business, day laborer)	9	Moderate food Insecure (8-11)	moderate to severe food insecure	some time	some time	some time	some time	never	never	never	4	No anixity (GAD 0-4)	some time	some time	some time	never	more than 7 days	never	some time	some time	never	7	Mild depression (PHQ 5-9)	normal (WAZ -1.99 to higher)	not stunted	not wasted	laboure/riksha/van driver	uneducated /primary	Breast feeding previous day (yes)	No (no bottle feeding)	1-3 Food Groups	2 and more meal/day (6-8 month child)/ 3 and more meal/day (9-23 month child)	6	higher income 13000 and more	high child feeding index (score 5-7)	underweight	no anxity (0-4)	depression (5-27)
Household 5 and more than 5	others (2Service holders, business, day laborer)	13	severe food insecure (12-27)	moderate to severe food insecure	some time	some time	some time	some time	some time	some time	some time	7	Mild Anixity (GAD 5-9)	some time	some time	more than 7 days	more than 7 days	some time	some time	some time	some time	never	10	Moderate depression (PHQ 10-14)	normal (WAZ -1.99 to higher)	stunted	not wasted	laboure/riksha/van driver	uneducated /primary	Breast feeding previous day (yes)	No (no bottle feeding)	1-3 Food Groups	1 meal/day (6-8 month child) /1-2 meal/day (9-23 month)	5	low income >13000	high child feeding index (score 5-7)	normal to overweight	any kind of anxity (5-21)	depression (5-27)
Household 5 and more than 5	housewife	6	mild food insecure (2-7)	secure/mild food insecure	some time	some time	never	never	never	never	never	2	No anixity (GAD 0-4)	more than 7 days	some time	some time	some time	more than 7 days	never	never	never	never	7	Mild depression (PHQ 5-9)	normal (WAZ -1.99 to higher)	not stunted	not wasted	laboure/riksha/van driver	uneducated /primary	Breast feeding previous day (yes)	bottle feed previous day (yes)	4 and more Food Groups	1 meal/day (6-8 month child) /1-2 meal/day (9-23 month)	5	low income >13000	high child feeding index (score 5-7)	normal to overweight	no anxity (0-4)	depression (5-27)
Household 4 and lessthan 4	housewife	13	severe food insecure (12-27)	moderate to severe food insecure	more than 7 days	more than 7 days	more than 7 days	some time	some time	some time	never	9	Mild Anixity (GAD 5-9)	some time	some time	never	never	never	never	never	never	never	2	minimal/no depression (PHQ 0-4)	underweight (WAZ, -2.0 Sd to lower)	stunted	not wasted	laboure/riksha/van driver	secondary to higher	Breast feeding previous day (yes)	bottle feed previous day (yes)	1-3 Food Groups	1 meal/day (6-8 month child) /1-2 meal/day (9-23 month)	4	low income >13000	below child feeding index (scoe 1-4)	normal to overweight	any kind of anxity (5-21)	no depression (0-4)
Household 4 and lessthan 4	housewife	4	mild food insecure (2-7)	secure/mild food insecure	some time	some time	some time	never	never	never	never	3	No anixity (GAD 0-4)	more than 7 days	never	never	never	more than 7 days	more than 7 days	never	never	never	6	Mild depression (PHQ 5-9)	normal (WAZ -1.99 to higher)	not stunted	not wasted	small business/service	secondary to higher	Breast feeding previous day (yes)	bottle feed previous day (yes)	4 and more Food Groups	1 meal/day (6-8 month child) /1-2 meal/day (9-23 month)	5	higher income 13000 and more	high child feeding index (score 5-7)	normal to overweight	no anxity (0-4)	depression (5-27)
Household 4 and lessthan 4	housewife	1	food secure	secure/mild food insecure	more than 7 days	some time	some time	never	never	never	never	4	No anixity (GAD 0-4)	some time	some time	more than 7 days	more than 7 days	more than 7 days	never	never	never	never	8	Mild depression (PHQ 5-9)	underweight (WAZ, -2.0 Sd to lower)	not stunted	not wasted	small business/service	uneducated /primary	Breast feeding previous day (yes)	bottle feed previous day (yes)	1-3 Food Groups	1 meal/day (6-8 month child) /1-2 meal/day (9-23 month)	4	higher income 13000 and more	below child feeding index (scoe 1-4)	normal to overweight	no anxity (0-4)	depression (5-27)
Household 5 and more than 5	others (2Service holders, business, day laborer)	5	mild food insecure (2-7)	secure/mild food insecure	more than 7 days	more than 7 days	some time	some time	never	never	never	6	Mild Anixity (GAD 5-9)	some time	never	some time	more than 7 days	some time	never	never	never	never	5	Mild depression (PHQ 5-9)	underweight (WAZ, -2.0 Sd to lower)	not stunted	not wasted	laboure/riksha/van driver	secondary to higher	Breast feeding previous day (yes)	No (no bottle feeding)	4 and more Food Groups	2 and more meal/day (6-8 month child)/ 3 and more meal/day (9-23 month child)	7	higher income 13000 and more	high child feeding index (score 5-7)	normal to overweight	any kind of anxity (5-21)	depression (5-27)
Household 4 and lessthan 4	housewife	14	severe food insecure (12-27)	moderate to severe food insecure	more than 7 days	some time	some time	never	never	never	never	4	No anixity (GAD 0-4)	more than 7 days	more than 7 days	more than 7 days	some time	some time	never	never	never	never	8	Mild depression (PHQ 5-9)	normal (WAZ -1.99 to higher)	not stunted	not wasted	laboure/riksha/van driver	secondary to higher	Breast feeding previous day (yes)	No (no bottle feeding)	1-3 Food Groups	1 meal/day (6-8 month child) /1-2 meal/day (9-23 month)	5	low income >13000	high child feeding index (score 5-7)	underweight	no anxity (0-4)	depression (5-27)
Household 4 and lessthan 4	others (2Service holders, business, day laborer)	0	food secure	secure/mild food insecure	some time	some time	some time	never	never	never	never	3	No anixity (GAD 0-4)	more than 7 days	some time	almost daily	some time	more than 7 days	never	never	some time	some time	11	Moderate depression (PHQ 10-14)	normal (WAZ -1.99 to higher)	stunted	not wasted	laboure/riksha/van driver	uneducated /primary	Breast feeding previous day (yes)	No (no bottle feeding)	1-3 Food Groups	2 and more meal/day (6-8 month child)/ 3 and more meal/day (9-23 month child)	6	higher income 13000 and more	high child feeding index (score 5-7)	underweight	no anxity (0-4)	depression (5-27)
Household 4 and lessthan 4	housewife	1	food secure	secure/mild food insecure	some time	never	some time	never	never	more than 7 days	never	4	No anixity (GAD 0-4)	some time	some time	never	some time	some time	never	never	never	never	4	minimal/no depression (PHQ 0-4)	normal (WAZ -1.99 to higher)	not stunted	not wasted	small business/service	secondary to higher	Breast feeding previous day (yes)	No (no bottle feeding)	1-3 Food Groups	1 meal/day (6-8 month child) /1-2 meal/day (9-23 month)	5	higher income 13000 and more	high child feeding index (score 5-7)	normal to overweight	no anxity (0-4)	no depression (0-4)
Household 5 and more than 5	housewife	7	mild food insecure (2-7)	secure/mild food insecure	some time	some time	some time	some time	some time	never	never	5	Mild Anixity (GAD 5-9)	more than 7 days	some time	more than 7 days	some time	never	never	never	never	never	6	Mild depression (PHQ 5-9)	normal (WAZ -1.99 to higher)	not stunted	not wasted	small business/service	secondary to higher	Breast feeding previous day (yes)	bottle feed previous day (yes)	4 and more Food Groups	2 and more meal/day (6-8 month child)/ 3 and more meal/day (9-23 month child)	6	higher income 13000 and more	high child feeding index (score 5-7)	normal to overweight	any kind of anxity (5-21)	depression (5-27)
Household 5 and more than 5	housewife	9	Moderate food Insecure (8-11)	moderate to severe food insecure	some time	some time	some time	some time	some time	some time	some time	7	Mild Anixity (GAD 5-9)	some time	more than 7 days	more than 7 days	more than 7 days	some time	never	never	never	never	8	Mild depression (PHQ 5-9)	normal (WAZ -1.99 to higher)	stunted	not wasted	laboure/riksha/van driver	uneducated /primary	Breast feeding previous day (yes)	bottle feed previous day (yes)	1-3 Food Groups	1 meal/day (6-8 month child) /1-2 meal/day (9-23 month)	4	low income >13000	below child feeding index (scoe 1-4)	normal to overweight	any kind of anxity (5-21)	depression (5-27)
Household 4 and lessthan 4	housewife	1	food secure	secure/mild food insecure	some time	some time	some time	some time	never	never	never	4	No anixity (GAD 0-4)	some time	some time	more than 7 days	more than 7 days	some time	never	never	never	never	7	Mild depression (PHQ 5-9)	underweight (WAZ, -2.0 Sd to lower)	not stunted	wasted	small business/service	secondary to higher	Breast feeding previous day (yes)	bottle feed previous day (yes)	1-3 Food Groups	1 meal/day (6-8 month child) /1-2 meal/day (9-23 month)	4	higher income 13000 and more	below child feeding index (scoe 1-4)	underweight	no anxity (0-4)	depression (5-27)
